# Supplementary material for: (2,2′-Bipyridine)(2-{1-[2-(dimethyl­amino)ethyl­imino]eth­yl}-4-methoxy­phenolato)copper(II) perchlorate
Source: Acta Crystallogr Sect E Struct Rep Online. 2009 Apr 30;65(Pt 5):m578. doi: 10.1107/S1600536809014573 (PMC2977620; doi:10.1107/S1600536809014573)
Supplement: Supplementary file 2 [file e-65-0m578-Isup2.hkl]

# 
# h,k,l, Fc-squared, Fo-squared, sigma(Fo-squared) and status flag 
# 
data_I
_shelx_title ' 1 in P2(1)/c' 
_shelx_refln_list_code          4 
_shelx_F_calc_maximum      357.01 
_exptl_crystal_F_000      1148.00 
_reflns_d_resolution_high  0.8105 
 
loop_ 
 _symmetry_equiv_pos_as_xyz 
 'x, y, z' 
 '-x, y+1/2, -z+1/2' 
 '-x, -y, -z' 
 'x, -y-1/2, z-1/2' 
 
_cell_length_a    10.1588 
_cell_length_b    18.2163 
_cell_length_c    13.3764 
_cell_angle_alpha  90.000 
_cell_angle_beta   92.610 
_cell_angle_gamma  90.000 
 
_shelx_F_squared_multiplier     1.000 
 
loop_ 
 _refln_index_h 
 _refln_index_k 
 _refln_index_l 
 _refln_F_squared_calc 
 _refln_F_squared_meas 
 _refln_F_squared_sigma 
 _refln_observed_status 
   1   0   0    10398.04    11021.14    104.36 o 
   2   0   0     6037.11     6919.99     70.10 o 
   3   0   0      125.33      151.69     17.88 o 
   4   0   0     4070.73     4559.77     70.88 o 
   5   0   0      962.79      841.23     22.46 o 
   6   0   0      389.78      499.71     19.08 o 
   7   0   0       11.00        7.09      9.12 o 
   8   0   0     2784.32     2649.50     63.38 o 
   9   0   0      951.13      865.72     49.97 o 
  10   0   0       25.64        1.09     18.53 o 
  11   0   0      389.66      410.58     48.83 o 
  12   0   0      185.92      217.46     41.90 o 
   1   1   0    13226.13    12607.77    105.46 o 
   2   1   0     6415.09     6432.49    248.61 o 
   3   1   0     5152.29     4723.13    113.59 o 
   4   1   0       56.17       52.35      6.74 o 
   5   1   0     8806.76     8568.12    111.01 o 
   6   1   0      866.77      741.53     15.70 o 
   7   1   0       47.00       59.46      8.44 o 
   8   1   0       59.28       83.64      9.54 o 
   9   1   0        4.01       10.03      9.75 o 
  10   1   0      228.90      223.86     21.97 o 
  11   1   0      399.90      328.83     36.62 o 
  12   1   0       16.00        8.66     31.74 o 
   0   2   0      458.74      476.66     11.42 o 
   1   2   0      329.85      318.78      7.26 o 
   2   2   0     3750.62     3532.19     71.16 o 
   3   2   0     8301.93     8121.82    234.77 o 
   4   2   0     1754.36     1621.64     30.57 o 
   5   2   0      329.15      284.34     13.45 o 
   6   2   0      663.18      760.33     21.69 o 
   7   2   0      751.27      698.90     20.62 o 
   8   2   0      439.66      419.69     30.15 o 
   9   2   0       94.07       65.06     12.91 o 
  10   2   0      314.96      280.62     23.42 o 
  11   2   0       48.94       28.31     21.37 o 
  12   2   0      156.13      135.70     44.03 o 
   1   3   0     7583.39     8467.52    240.53 o 
   2   3   0       59.57       69.75      7.23 o 
   3   3   0      511.77      498.00     19.16 o 
   4   3   0      990.39     1007.15     24.44 o 
   5   3   0     1115.90     1011.58     18.70 o 
   6   3   0        0.61        1.48      7.24 o 
   7   3   0      875.91      841.98     21.60 o 
   8   3   0      102.75      103.13     12.52 o 
   9   3   0      310.44      297.02     22.72 o 
  10   3   0       26.40       11.81     18.36 o 
  11   3   0       10.10       16.62     22.44 o 
  12   3   0        0.61       10.95     38.75 o 
   0   4   0    17789.98    19838.48    146.57 o 
   1   4   0      920.78      973.23     19.16 o 
   2   4   0     5334.16     5399.47     40.80 o 
   3   4   0        3.31        7.11      4.49 o 
   4   4   0      212.04      205.12     10.00 o 
   5   4   0        7.22       11.22      5.36 o 
   6   4   0      202.07      216.27     11.70 o 
   7   4   0      386.55      434.58     21.49 o 
   8   4   0      229.64      256.33     19.49 o 
   9   4   0      132.38      147.65     16.57 o 
  10   4   0      185.75      193.49     20.69 o 
  11   4   0       85.57       59.43     25.39 o 
  12   4   0       12.14        5.99     37.57 o 
   1   5   0    10039.81    10432.51     48.95 o 
   2   5   0     7446.10     7729.17    113.64 o 
   3   5   0     1141.22     1084.40     12.99 o 
   4   5   0      249.44      274.67     11.25 o 
   5   5   0     5005.58     5037.95     72.59 o 
   6   5   0     5055.69     4940.98     75.75 o 
   7   5   0     1068.44     1078.00     28.66 o 
   8   5   0       22.38       19.97     12.79 o 
   9   5   0      608.65      646.38     25.96 o 
  10   5   0      660.06      629.15     33.47 o 
  11   5   0       32.30       15.11     24.75 o 
  12   5   0        0.19      -21.70     24.62 o 
   0   6   0      765.91      713.73     19.38 o 
   1   6   0     2207.11     2260.89     33.52 o 
   2   6   0      469.81      451.86     11.19 o 
   3   6   0    10161.96    10670.48     45.99 o 
   4   6   0    13359.08    12985.60    129.71 o 
   5   6   0      518.22      526.50     14.40 o 
   6   6   0      353.35      371.31     27.07 o 
   7   6   0     2299.92     2204.57     50.14 o 
   8   6   0      431.11      443.95     28.93 o 
   9   6   0      177.11      205.89     30.95 o 
  10   6   0      313.60      320.57     28.45 o 
  11   6   0        2.92      -26.94     26.94 o 
  12   6   0      233.96      212.14     79.51 o 
   1   7   0     1875.89     1759.81     41.54 o 
   2   7   0    12792.80    12703.30    603.87 o 
   3   7   0     1436.78     1500.43     31.12 o 
   4   7   0       19.46       22.21      4.86 o 
   5   7   0      704.57      705.41     20.50 o 
   6   7   0     3604.26     3522.40    134.09 o 
   7   7   0     2892.33     2852.94     43.69 o 
   8   7   0      335.80      329.48     25.95 o 
   9   7   0       69.74       54.49     18.18 o 
  10   7   0      360.39      443.63     32.67 o 
  11   7   0       36.15       25.73     19.28 o 
   0   8   0     9235.68    10111.17    418.53 o 
   1   8   0     4566.63     4749.74     36.05 o 
   2   8   0      120.72      114.24      9.03 o 
   3   8   0       10.55       34.05      6.16 o 
   4   8   0     1031.21      845.77     14.15 o 
   5   8   0     1702.28     1653.72     24.38 o 
   6   8   0       30.07       26.88     10.79 o 
   7   8   0     1031.52      978.64     54.78 o 
   8   8   0      539.97      520.35     32.44 o 
   9   8   0      466.06      446.13     31.87 o 
  10   8   0       50.42       32.57     19.26 o 
  11   8   0      182.13      153.77     34.30 o 
   1   9   0      202.74      225.19     14.65 o 
   2   9   0      408.81      433.35     14.97 o 
   3   9   0      142.32      138.71      9.42 o 
   4   9   0      655.91      663.55     20.53 o 
   5   9   0     1091.99      988.99     34.20 o 
   6   9   0      546.80      491.88     28.90 o 
   7   9   0       65.16       70.77     18.92 o 
   8   9   0       14.73       -0.20     14.57 o 
   9   9   0        0.02      -13.30     19.77 o 
  10   9   0      408.00      360.34     31.47 o 
  11   9   0       23.42        9.83     19.73 o 
   0  10   0       51.29       76.30     15.16 o 
   1  10   0      859.27      834.66     19.55 o 
   2  10   0      488.55      481.36     31.16 o 
   3  10   0      447.14      447.25     15.14 o 
   4  10   0     1479.81     1527.38     48.87 o 
   5  10   0       73.77       74.59     11.44 o 
   6  10   0      276.52      306.50     31.43 o 
   7  10   0       51.09       40.57     17.01 o 
   8  10   0        1.49        5.06     18.63 o 
   9  10   0      111.38      154.62     25.17 o 
  10  10   0       15.70       17.11     19.69 o 
  11  10   0       26.48       16.65     22.42 o 
   1  11   0      211.99      235.11     14.65 o 
   2  11   0     1613.87     1621.07     34.48 o 
   3  11   0      547.52      540.17     22.25 o 
   4  11   0       12.07       13.42     10.09 o 
   5  11   0      331.23      269.10     17.82 o 
   6  11   0      842.79      942.66     94.55 o 
   7  11   0      150.58      166.17     32.88 o 
   8  11   0      363.45      404.18     33.31 o 
   9  11   0      112.58       80.57     23.37 o 
  10  11   0      141.20      144.24     26.81 o 
   0  12   0     9495.21     8941.43    108.69 o 
   1  12   0     1592.64     1506.20     27.08 o 
   2  12   0      869.06      907.59     22.66 o 
   3  12   0     2272.79     2159.62     38.20 o 
   4  12   0      643.66      646.06     24.33 o 
   5  12   0     1248.10     1186.46     42.47 o 
   6  12   0      484.72      481.48     53.83 o 
   7  12   0      156.69      138.86     22.14 o 
   8  12   0      385.64      441.16     33.15 o 
   9  12   0       88.99       81.90     22.22 o 
  10  12   0       19.78       35.38     21.46 o 
   1  13   0     1802.93     1814.62     34.87 o 
   2  13   0     4048.72     3999.09     45.36 o 
   3  13   0     3160.87     3028.93     45.99 o 
   4  13   0      380.33      353.28     21.66 o 
   5  13   0     1880.15     1872.37     53.27 o 
   6  13   0      839.48      807.70     69.43 o 
   7  13   0        2.35      -16.36     16.36 o 
   8  13   0        2.70       -3.54     18.61 o 
   9  13   0       54.08       27.00     20.95 o 
  10  13   0      325.13      295.00     47.02 o 
   0  14   0     2853.44     2792.30     54.50 o 
   1  14   0       74.19       97.77     13.91 o 
   2  14   0       41.75       52.65     16.08 o 
   3  14   0      883.60      918.90     30.62 o 
   4  14   0      916.48      992.86     33.71 o 
   5  14   0      498.52      567.67     34.98 o 
   6  14   0       18.69       21.57     20.40 o 
   7  14   0      218.68      194.03     26.51 o 
   8  14   0      546.94      572.71     42.92 o 
   9  14   0      229.01      233.79     31.18 o 
   1  15   0      267.61      265.72     18.19 o 
   2  15   0      882.21      894.94     32.94 o 
   3  15   0        5.04      -12.22     12.22 o 
   4  15   0        9.76       -7.13     17.34 o 
   5  15   0       59.62       37.79     18.42 o 
   6  15   0      528.05      476.70     34.14 o 
   7  15   0      399.74      411.46     58.28 o 
   8  15   0        3.01       21.44     21.20 o 
   9  15   0      143.33      104.86     27.08 o 
   0  16   0     1459.27     1355.14     44.51 o 
   1  16   0      368.93      404.01     27.07 o 
   2  16   0     2708.09     2455.61     48.00 o 
   3  16   0      151.39      154.33     18.92 o 
   4  16   0       29.98       24.26     18.63 o 
   5  16   0       90.46       58.52     20.36 o 
   6  16   0        3.19       -5.89     19.16 o 
   7  16   0        9.28      -18.47     18.47 o 
   8  16   0        0.21       14.95     36.27 o 
   1  17   0       88.47       77.79     18.65 o 
   2  17   0      138.95      122.65     19.61 o 
   3  17   0       73.10       63.94     17.08 o 
   4  17   0       12.60       -6.72     30.44 o 
   5  17   0      458.61      430.59     35.29 o 
   6  17   0       84.85       73.98     24.78 o 
   7  17   0       39.05       36.55     22.59 o 
   8  17   0        1.17      -20.69     20.69 o 
   0  18   0     1206.22     1195.04     76.16 o 
   1  18   0       54.24       66.15     18.69 o 
   2  18   0        2.01        8.80     15.57 o 
   3  18   0      406.83      363.57     32.99 o 
   4  18   0      980.29     1010.29     53.99 o 
   5  18   0      132.33       81.39     24.92 o 
   6  18   0       84.21       73.47     24.77 o 
   7  18   0      109.46      142.78     29.35 o 
   1  19   0      938.06      911.88     49.16 o 
   2  19   0      814.79      897.11     41.52 o 
   3  19   0       58.40       47.17     22.79 o 
   4  19   0        7.44       29.52     19.96 o 
   5  19   0       94.82      112.96     26.31 o 
   6  19   0      362.36      386.48     52.06 o 
   0  20   0      256.06      269.91     52.53 o 
   1  20   0      279.28      256.08     46.90 o 
   2  20   0       70.47       51.75     37.49 o 
   3  20   0      293.91      310.13     43.36 o 
   4  20   0      563.54      496.54     39.27 o 
   5  20   0      217.43      237.87     37.65 o 
   1  21   0        9.43        8.57     28.56 o 
   2  21   0       94.45       86.56     39.70 o 
   3  21   0       85.46       56.07     24.24 o 
   4  21   0        3.36       -8.16     19.53 o 
   0  22   0       30.55       16.54     42.29 o 
   1  22   0       16.54      -40.56     40.56 o 
   2  22   0      132.60      119.16     48.12 o 
 -12   1   1       33.04       36.94     36.31 o 
 -11   1   1        0.63      -10.63     17.83 o 
 -10   1   1        3.21      -14.79     14.79 o 
  -9   1   1      279.83      293.77     16.74 o 
  -8   1   1       41.24       22.02      8.88 o 
  -7   1   1      453.10      437.22     18.57 o 
  -6   1   1     1440.06     1264.18     28.57 o 
  -5   1   1      133.75      149.41     50.17 o 
  -4   1   1     3359.48     3495.62     44.90 o 
  -3   1   1      504.14      453.24     20.36 o 
  -2   1   1     2684.64     2565.83     46.76 o 
  -1   1   1     3196.26     3519.48    123.46 o 
   0   1   1      451.02      388.99      6.93 o 
   1   1   1     9723.16    10764.77     89.79 o 
   2   1   1     9797.25    10288.83    115.11 o 
   3   1   1      277.85      293.90     10.08 o 
   4   1   1       82.09       71.20      5.67 o 
   5   1   1      547.25      603.39     12.72 o 
   6   1   1     1379.71     1402.56     23.60 o 
   7   1   1      468.40      451.59     14.17 o 
   8   1   1      185.34      192.03     13.25 o 
   9   1   1      167.62      173.64     16.93 o 
  10   1   1      374.60      374.89     25.61 o 
  11   1   1        7.22        1.21     19.39 o 
  12   1   1        5.27       18.72     23.73 o 
 -12   2   1      262.59      258.97     50.72 o 
 -11   2   1       48.90       35.32     34.02 o 
 -10   2   1      189.46      190.97     16.98 o 
  -9   2   1      936.04      953.15     61.16 o 
  -8   2   1       41.79       47.43     11.64 o 
  -7   2   1       32.63       52.95     10.60 o 
  -6   2   1        1.94       10.64      7.71 o 
  -5   2   1      569.39      517.18     15.89 o 
  -4   2   1     3054.77     2627.25     25.75 o 
  -3   2   1     6241.77     6494.17     93.44 o 
  -2   2   1    54549.34    52490.75    310.52 o 
  -1   2   1    23777.06    25083.15    183.35 o 
   0   2   1     9530.40    10115.02     62.22 o 
   1   2   1      904.71     1010.81     23.00 o 
   2   2   1      477.32      484.35     12.44 o 
   3   2   1      385.53      390.11     11.21 o 
   4   2   1     5358.63     5390.78     47.35 o 
   5   2   1     1778.24     1787.83     48.51 o 
   6   2   1     1200.91     1071.22     24.55 o 
   7   2   1     1649.12     1577.77     39.69 o 
   8   2   1      466.20      467.08     17.67 o 
   9   2   1       22.32       30.84     15.27 o 
  10   2   1      138.29      115.82     19.30 o 
  11   2   1       23.69       47.88     22.50 o 
  12   2   1      203.59      199.59     30.68 o 
 -12   3   1       53.62       72.07     44.18 o 
 -11   3   1      308.27      380.90     47.61 o 
 -10   3   1      292.21      263.33     25.67 o 
  -9   3   1       54.71       48.82     13.31 o 
  -8   3   1      248.33      278.35     19.65 o 
  -7   3   1     3208.66     3267.09     72.70 o 
  -6   3   1     3305.50     3205.20     55.45 o 
  -5   3   1      107.51       93.78     10.97 o 
  -4   3   1     8159.87     8123.84     63.97 o 
  -3   3   1     1605.03     1629.33    172.84 o 
  -2   3   1      982.87      963.05     39.10 o 
  -1   3   1     1386.40     1535.05     26.15 o 
   0   3   1     3288.72     3297.71     68.44 o 
   1   3   1     3923.15     4063.42    143.46 o 
   2   3   1     2562.53     2695.66    149.70 o 
   3   3   1      223.30      242.94      9.25 o 
   4   3   1     3164.23     2925.18     50.27 o 
   5   3   1     4127.34     4398.35     44.68 o 
   6   3   1     2085.86     2082.61     28.04 o 
   7   3   1       34.15       45.17     10.15 o 
   8   3   1       91.86       70.77     12.74 o 
   9   3   1      551.09      501.79     21.50 o 
  10   3   1      341.42      321.19     25.20 o 
  11   3   1        6.94       23.50     17.27 o 
  12   3   1       32.05       28.20     35.21 o 
 -12   4   1        8.42        8.06     26.18 o 
 -11   4   1       22.98        3.53     22.86 o 
 -10   4   1      106.44      116.10     22.13 o 
  -9   4   1      806.26      803.47     35.77 o 
  -8   4   1     2833.84     2657.60     87.78 o 
  -7   4   1     2442.01     2327.49     39.31 o 
  -6   4   1      152.80      173.12      9.95 o 
  -5   4   1     3403.17     2992.49     30.56 o 
  -4   4   1     3363.87     3481.01     73.87 o 
  -3   4   1       72.48       94.73      6.67 o 
  -2   4   1      359.86      332.20      9.52 o 
  -1   4   1      115.08      131.63      9.92 o 
   0   4   1    21835.11    22903.62    165.00 o 
   1   4   1     3942.00     4052.47     53.69 o 
   2   4   1     3747.69     3673.53     31.55 o 
   3   4   1     1734.20     1589.86     25.03 o 
   4   4   1      140.44      114.00      6.41 o 
   5   4   1     1047.86     1033.25     18.16 o 
   6   4   1     1038.57     1087.32     21.28 o 
   7   4   1     1658.17     1492.94     34.08 o 
   8   4   1     2815.81     2659.89     43.36 o 
   9   4   1      651.90      616.51     31.24 o 
  10   4   1        6.93        8.50     15.30 o 
  11   4   1      260.69      273.91     41.74 o 
  12   4   1      152.54      151.14     48.44 o 
 -12   5   1        0.19        6.01     28.56 o 
 -11   5   1       73.17       66.79     20.71 o 
 -10   5   1      206.17      240.21     46.94 o 
  -9   5   1      111.83      106.15     19.79 o 
  -8   5   1      396.11      450.50     29.54 o 
  -7   5   1      280.94      269.48     18.99 o 
  -6   5   1       15.64       18.78      7.82 o 
  -5   5   1      693.25      608.01     15.52 o 
  -4   5   1      237.30      312.80     11.90 o 
  -3   5   1     5307.71     5387.03     87.78 o 
  -2   5   1     8703.92     9071.98    146.23 o 
  -1   5   1      685.67      719.42     16.45 o 
   0   5   1     6517.92     6884.99    148.14 o 
   1   5   1        7.36       16.91      5.87 o 
   2   5   1      374.29      332.38      8.84 o 
   3   5   1     1906.99     1566.72    155.79 o 
   4   5   1      158.82      188.25     10.24 o 
   5   5   1     3402.05     3238.81     32.00 o 
   6   5   1     1415.63     1395.29     29.96 o 
   7   5   1      324.42      347.71     19.92 o 
   8   5   1      421.41      408.68     22.44 o 
   9   5   1        2.53        5.56     11.64 o 
  10   5   1       12.30       21.33     15.68 o 
  11   5   1      194.10      187.45     31.59 o 
  12   5   1        3.58      -19.22     38.20 o 
 -12   6   1        0.28        5.41     26.70 o 
 -11   6   1       15.62       21.07     18.94 o 
 -10   6   1        0.37      -15.42     15.42 o 
  -9   6   1       28.35       39.65     17.67 o 
  -8   6   1      116.36      132.79     20.73 o 
  -7   6   1        0.43       -8.03     10.20 o 
  -6   6   1      493.92      519.37     16.62 o 
  -5   6   1     1094.17     1104.06     27.82 o 
  -4   6   1       13.06       27.11      5.32 o 
  -3   6   1     2664.26     2642.55     26.72 o 
  -2   6   1        0.69        2.30      4.54 o 
  -1   6   1      373.61      435.84     12.26 o 
   0   6   1      450.65      468.35     17.69 o 
   1   6   1      587.98      538.49     28.74 o 
   2   6   1      179.52      199.42     10.13 o 
   3   6   1     4604.54     4675.01     34.22 o 
   4   6   1       43.63       58.18      5.36 o 
   5   6   1      131.39      150.60     14.20 o 
   6   6   1       10.85       17.67     11.03 o 
   7   6   1       21.38       24.09     13.83 o 
   8   6   1      360.64      369.42     22.47 o 
   9   6   1        8.31       -0.06     12.11 o 
  10   6   1       21.31       27.40     16.18 o 
  11   6   1       15.98      -20.62     23.18 o 
  12   6   1        2.35      -26.78     38.20 o 
 -11   7   1        1.33       -5.38     17.91 o 
 -10   7   1       61.09       65.76     20.69 o 
  -9   7   1      382.43      429.77     31.78 o 
  -8   7   1      206.22      234.94     25.62 o 
  -7   7   1      183.58      210.72     42.53 o 
  -6   7   1      927.69      871.59     26.71 o 
  -5   7   1      643.53      594.85     43.97 o 
  -4   7   1      467.65      554.56     12.11 o 
  -3   7   1      294.26      288.93     11.68 o 
  -2   7   1     5934.78     6504.28     41.77 o 
  -1   7   1      343.96      400.32     12.46 o 
   0   7   1     3076.32     3203.98     28.08 o 
   1   7   1      656.72      762.41     18.58 o 
   2   7   1       42.55       46.28      6.49 o 
   3   7   1     1340.15     1550.44     19.34 o 
   4   7   1      534.90      544.69     19.85 o 
   5   7   1     1168.59     1156.74     31.62 o 
   6   7   1      519.37      562.50     23.05 o 
   7   7   1      175.29      195.03     17.57 o 
   8   7   1       34.46       11.18     12.28 o 
   9   7   1      112.97       96.32     20.22 o 
  10   7   1      127.87       93.83     20.42 o 
  11   7   1       12.73      -23.33     23.33 o 
 -11   8   1       16.17        9.35     18.88 o 
 -10   8   1        5.13       -8.90     19.30 o 
  -9   8   1       63.30       44.70     19.16 o 
  -8   8   1       47.02       19.14     16.74 o 
  -7   8   1     1350.56     1277.18     42.77 o 
  -6   8   1      135.63      142.36     30.32 o 
  -5   8   1     7627.20     7407.57    120.72 o 
  -4   8   1     1061.51     1070.26     16.93 o 
  -3   8   1      505.04      494.52     16.12 o 
  -2   8   1      833.92      906.23     21.01 o 
  -1   8   1     5103.34     5700.77     40.81 o 
   0   8   1     3638.18     3797.68     43.72 o 
   1   8   1       50.00       41.65      7.15 o 
   2   8   1    15561.81    16460.76     75.21 o 
   3   8   1     4429.60     4487.26     40.62 o 
   4   8   1      659.30      718.62     16.39 o 
   5   8   1       27.83       39.32     11.09 o 
   6   8   1       32.73       31.53     12.05 o 
   7   8   1       55.18       61.32     14.29 o 
   8   8   1        6.30       14.14     17.76 o 
   9   8   1      945.64      856.22     53.08 o 
  10   8   1        5.01       -2.51     26.94 o 
  11   8   1      414.29      386.16     54.34 o 
 -11   9   1      218.65      265.58     32.11 o 
 -10   9   1      894.32      891.72     44.98 o 
  -9   9   1       54.54       42.15     37.77 o 
  -8   9   1       52.64       57.67     33.51 o 
  -7   9   1      191.14      203.29     23.77 o 
  -6   9   1     1408.09     1369.29     88.45 o 
  -5   9   1     1163.42     1200.73     36.42 o 
  -4   9   1       20.28       23.97      7.08 o 
  -3   9   1     1310.53     1072.50     26.45 o 
  -2   9   1     7824.31     7659.24     50.12 o 
  -1   9   1      859.98      969.24     27.07 o 
   0   9   1     2528.53     2632.98     36.69 o 
   1   9   1     8082.99     8091.41    104.64 o 
   2   9   1     3829.17     3731.79     73.32 o 
   3   9   1       89.27       60.52      7.64 o 
   4   9   1      177.36      231.40     15.15 o 
   5   9   1     2032.51     1985.84     26.26 o 
   6   9   1      901.85      926.03     49.48 o 
   7   9   1        2.51        7.35     11.87 o 
   8   9   1      148.44      199.80     26.24 o 
   9   9   1       58.17       96.53     23.08 o 
  10   9   1      627.21      551.00     38.32 o 
  11   9   1       75.65       33.50     20.98 o 
 -11  10   1       47.22       38.13     27.05 o 
 -10  10   1      169.57      147.10     25.34 o 
  -9  10   1      744.40      727.49     47.06 o 
  -8  10   1       78.50       43.84     19.66 o 
  -7  10   1       15.91       28.01     16.95 o 
  -6  10   1      183.70      195.80     23.86 o 
  -5  10   1      609.94      607.00     22.13 o 
  -4  10   1     2033.96     1842.51     37.86 o 
  -3  10   1     1438.96     1482.33     23.18 o 
  -2  10   1      342.39      291.87     16.83 o 
  -1  10   1     8465.77     8563.03    135.09 o 
   0  10   1     1899.76     1848.80     50.45 o 
   1  10   1      107.70      143.40     10.65 o 
   2  10   1      425.27      357.55     15.46 o 
   3  10   1      416.50      337.47     19.02 o 
   4  10   1     1524.10     1414.01     61.67 o 
   5  10   1      904.05      918.04     26.65 o 
   6  10   1      335.44      322.05     31.37 o 
   7  10   1      989.23      950.01     58.24 o 
   8  10   1      250.09      264.42     27.44 o 
   9  10   1        2.05      -12.46     16.81 o 
  10  10   1       50.60       53.43     22.20 o 
  11  10   1      134.04      117.83     26.92 o 
 -10  11   1       25.42       20.67     20.54 o 
  -9  11   1       11.49       15.52     19.19 o 
  -8  11   1       16.29        1.41     15.03 o 
  -7  11   1      676.40      700.52     36.27 o 
  -6  11   1      857.89      873.32     43.24 o 
  -5  11   1       38.18       49.62     11.51 o 
  -4  11   1     3010.78     2979.33     42.08 o 
  -3  11   1      279.85      275.72     14.07 o 
  -2  11   1      498.98      524.68     18.13 o 
  -1  11   1     1479.95     1510.90     25.91 o 
   0  11   1      133.19      164.90     12.41 o 
   1  11   1     4208.15     4078.37     38.77 o 
   2  11   1     5553.07     5316.42     44.60 o 
   3  11   1       24.75       27.54     11.25 o 
   4  11   1     1122.50     1047.31     33.93 o 
   5  11   1      288.15      274.23     51.94 o 
   6  11   1      118.46      142.65     21.29 o 
   7  11   1      280.79      276.05     27.72 o 
   8  11   1        4.92       13.67     18.28 o 
   9  11   1      179.62      202.86     35.01 o 
  10  11   1      611.36      573.36     53.83 o 
 -10  12   1       55.41       39.19     22.56 o 
  -9  12   1      303.05      331.12     36.51 o 
  -8  12   1       12.19       -1.53     18.90 o 
  -7  12   1       27.10       17.19     17.22 o 
  -6  12   1        0.32      -11.78     15.28 o 
  -5  12   1      153.95      145.75     15.11 o 
  -4  12   1      398.38      406.16     23.89 o 
  -3  12   1      270.33      256.08     21.69 o 
  -2  12   1      759.26      772.76     21.79 o 
  -1  12   1      462.41      436.12     18.59 o 
   0  12   1      399.50      458.14     18.82 o 
   1  12   1       20.82       28.68      9.78 o 
   2  12   1        1.76       10.91      9.53 o 
   3  12   1        5.76        8.12     12.14 o 
   4  12   1      523.61      462.39     21.99 o 
   5  12   1      101.10       96.72     19.93 o 
   6  12   1       53.45      102.79     21.93 o 
   7  12   1      389.06      396.98     32.11 o 
   8  12   1       28.13       24.43     19.14 o 
   9  12   1      110.77       89.23     25.54 o 
  10  12   1       24.02       -2.58     20.64 o 
 -10  13   1        2.92       -1.52     21.38 o 
  -9  13   1        7.39       21.51     22.74 o 
  -8  13   1      133.37      110.60     24.22 o 
  -7  13   1        7.81       13.01     17.58 o 
  -6  13   1       48.73       56.91     22.53 o 
  -5  13   1       62.51       62.50     13.18 o 
  -4  13   1      156.61      155.41     16.76 o 
  -3  13   1       45.08       50.84     14.57 o 
  -2  13   1      145.71      166.47     13.91 o 
  -1  13   1       20.00       23.39     10.90 o 
   0  13   1        0.07        5.69     10.23 o 
   1  13   1      504.91      598.45     21.96 o 
   2  13   1      134.95      170.04     18.60 o 
   3  13   1       42.93       61.13     14.80 o 
   4  13   1        0.20       12.08     16.98 o 
   5  13   1       32.44       12.82     19.13 o 
   6  13   1      203.54      172.22     25.40 o 
   7  13   1       13.70       13.20     26.82 o 
   8  13   1        1.54       -3.50     18.72 o 
   9  13   1       35.15       20.48     20.47 o 
  10  13   1        0.06      -20.38     20.79 o 
  -9  14   1       92.19       61.33     23.08 o 
  -8  14   1        2.14        5.64     27.21 o 
  -7  14   1       23.82       21.35     18.45 o 
  -6  14   1       42.25        5.92     18.12 o 
  -5  14   1      162.61      171.00     24.28 o 
  -4  14   1     1543.97     1570.54     36.63 o 
  -3  14   1     1522.22     1514.52     35.76 o 
  -2  14   1      907.40      906.81     25.12 o 
  -1  14   1     2631.65     2706.73     38.69 o 
   0  14   1      135.34      137.32     14.23 o 
   1  14   1     1045.42      944.68     25.95 o 
   2  14   1       28.32       23.13     15.04 o 
   3  14   1        1.96        5.70     13.63 o 
   4  14   1      702.60      605.67    125.74 o 
   5  14   1     1010.79      979.36     42.65 o 
   6  14   1       18.65       19.87     19.50 o 
   7  14   1      350.20      347.64     31.68 o 
   8  14   1      116.84      124.56     26.32 o 
   9  14   1       28.54       -1.88     45.21 o 
  -9  15   1       65.44       61.77     45.44 o 
  -8  15   1       27.96        1.91     20.08 o 
  -7  15   1      488.02      502.03     35.89 o 
  -6  15   1      520.83      563.35     36.49 o 
  -5  15   1       30.61       23.37     18.16 o 
  -4  15   1     1075.38      977.49     30.61 o 
  -3  15   1      168.60      221.27     20.43 o 
  -2  15   1       42.65       66.42     16.94 o 
  -1  15   1      684.17      686.45     24.73 o 
   0  15   1       53.05       47.78     13.28 o 
   1  15   1     1395.47     1441.30     58.71 o 
   2  15   1      925.50      904.33     33.53 o 
   3  15   1       69.68      102.31     17.10 o 
   4  15   1      322.72      328.22     65.25 o 
   5  15   1      299.36      318.65     31.36 o 
   6  15   1      250.20      283.04     31.69 o 
   7  15   1       12.23       12.67     35.40 o 
   8  15   1       24.59        3.81     19.58 o 
   9  15   1      203.65      188.34     32.04 o 
  -8  16   1      425.23      428.82     38.95 o 
  -7  16   1        3.52        3.54     21.82 o 
  -6  16   1      306.48      253.41     73.01 o 
  -5  16   1     1339.61     1286.87     47.26 o 
  -4  16   1      860.46      875.18     30.51 o 
  -3  16   1        6.94       -6.51     13.38 o 
  -2  16   1      129.92      133.81     18.48 o 
  -1  16   1      482.93      473.83     27.24 o 
   0  16   1     1374.83     1385.57     47.60 o 
   1  16   1        3.41      -14.18     14.18 o 
   2  16   1      369.05      389.34     30.12 o 
   3  16   1      565.90      638.88     37.67 o 
   4  16   1     1529.49     1485.61     49.62 o 
   5  16   1      150.72      116.52     23.86 o 
   6  16   1      397.95      409.86     36.38 o 
   7  16   1      246.74      254.59     32.35 o 
   8  16   1      247.56      224.10     44.07 o 
  -8  17   1      231.58      235.72     32.26 o 
  -7  17   1      223.44      191.98     29.33 o 
  -6  17   1       52.14       57.80     23.16 o 
  -5  17   1      167.54      175.85     27.31 o 
  -4  17   1      164.47      140.24     24.08 o 
  -3  17   1      472.93      454.37     26.30 o 
  -2  17   1      130.51      177.71     20.45 o 
  -1  17   1       60.16       55.38     16.40 o 
   0  17   1       80.96       98.02     19.31 o 
   1  17   1      490.50      476.13     29.07 o 
   2  17   1       63.38       50.43     24.36 o 
   3  17   1      863.07      868.15     89.24 o 
   4  17   1        4.22       -8.67     27.57 o 
   5  17   1      835.94      838.43     52.26 o 
   6  17   1      716.16      669.46     42.35 o 
   7  17   1        1.16      -13.86     19.40 o 
   8  17   1       88.48       33.00     25.38 o 
  -7  18   1        0.97       -4.31     20.45 o 
  -6  18   1      113.51       72.40     24.17 o 
  -5  18   1      350.38      385.37     45.29 o 
  -4  18   1        1.19      -13.23     18.30 o 
  -3  18   1      111.84       63.75     16.49 o 
  -2  18   1        2.66        6.42     15.18 o 
  -1  18   1      231.57      227.12     30.31 o 
   0  18   1     1280.60     1271.59     54.54 o 
   1  18   1      118.85      126.90     21.72 o 
   2  18   1        2.10       -4.33     16.05 o 
   3  18   1      476.87      489.77     37.96 o 
   4  18   1      222.43      185.22     27.78 o 
   5  18   1       42.14       66.62     23.65 o 
   6  18   1        3.32      -11.07     19.72 o 
   7  18   1        1.76      -10.02     21.33 o 
  -6  19   1        0.46       -2.67     20.67 o 
  -5  19   1        3.79      -17.71     17.71 o 
  -4  19   1       11.22      -12.24     19.89 o 
  -3  19   1        3.45       -4.07     17.76 o 
  -2  19   1       69.80       45.45     17.69 o 
  -1  19   1        0.48      -20.07     20.07 o 
   0  19   1       39.57        2.16     25.53 o 
   1  19   1        0.11       -1.24     16.62 o 
   2  19   1        4.71        0.00     22.13 o 
   3  19   1       18.29      -19.34     19.34 o 
   4  19   1       20.17       -4.45     20.37 o 
   5  19   1        0.19       -5.99     22.64 o 
   6  19   1        0.93      -18.50     18.50 o 
  -5  20   1      189.40      167.89     31.41 o 
  -4  20   1       15.40      -20.30     20.30 o 
  -3  20   1       28.21       26.76     32.57 o 
  -2  20   1        0.35      -20.81     32.06 o 
  -1  20   1        3.96      -13.87     23.03 o 
   0  20   1      193.96      222.95     36.08 o 
   1  20   1       23.30       28.11     28.02 o 
   2  20   1      159.33      121.80     26.79 o 
   3  20   1       77.35       57.34     24.37 o 
   4  20   1       42.76        2.17     20.79 o 
   5  20   1        3.93       28.79     23.94 o 
  -4  21   1       79.91       78.39     24.54 o 
  -3  21   1      231.94      192.33     43.24 o 
  -2  21   1      141.40      118.46     40.56 o 
  -1  21   1        8.35       -9.73     23.94 o 
   0  21   1      117.00       93.75     30.93 o 
   1  21   1      152.45      132.24     51.12 o 
   2  21   1      122.50       70.65     42.92 o 
   3  21   1       69.04       30.35     26.23 o 
   4  21   1       17.44       23.90     23.65 o 
  -2  22   1       32.32       25.12     35.60 o 
  -1  22   1      240.15      300.33     45.33 o 
   0  22   1      165.22      130.62     34.66 o 
   1  22   1       43.93       25.83     44.66 o 
   2  22   1        9.34       -2.44     39.38 o 
 -10   0   2      844.16      778.44     40.70 o 
  -9   0   2       47.50       14.24     12.44 o 
  -8   0   2      486.89      528.72     48.44 o 
  -7   0   2     1983.79     2151.11     69.86 o 
  -6   0   2       38.07        8.27     18.90 o 
  -5   0   2    15092.59    14387.37    156.58 o 
  -4   0   2     3017.99     3209.34     63.48 o 
  -3   0   2    16536.32    15449.14    139.25 o 
  -2   0   2   127457.57   108140.95   1079.98 o 
  -1   0   2     7955.33     7202.70     50.51 o 
   0   0   2     5124.74     5343.83     54.03 o 
   1   0   2     4134.01     4132.81     43.00 o 
   2   0   2     1855.05     1990.02     31.23 o 
   3   0   2     1274.03     1187.10     36.51 o 
   4   0   2      907.18      874.88     17.32 o 
   5   0   2      475.00      621.45     17.51 o 
   6   0   2     1734.57     1681.30     37.24 o 
   7   0   2      226.70      195.85     27.36 o 
   8   0   2      107.64       95.66     20.15 o 
   9   0   2       40.49       38.55     19.56 o 
  10   0   2       59.49       37.81     27.09 o 
  11   0   2      951.90      902.68     61.98 o 
  12   0   2      280.31      246.13     45.76 o 
 -11   1   2      485.78      473.80     38.98 o 
 -10   1   2       85.85       94.53     13.72 o 
  -9   1   2       36.04       44.19     10.60 o 
  -8   1   2     1346.41     1400.57     52.32 o 
  -7   1   2     1920.00     2053.98     95.10 o 
  -6   1   2       34.72       49.98     15.02 o 
  -5   1   2      109.50      172.70     27.68 o 
  -4   1   2    11877.72    13368.29    368.09 o 
  -3   1   2    11382.66    10458.52     62.64 o 
  -2   1   2     8458.56     7814.33    124.24 o 
  -1   1   2     1689.52     1570.75     55.21 o 
   0   1   2    26014.70    26693.81    356.12 o 
   1   1   2    15448.88    16522.61    592.52 o 
   2   1   2    46960.81    50226.19    260.28 o 
   3   1   2     1135.89     1226.47     14.91 o 
   4   1   2     4846.94     5055.01     64.05 o 
   5   1   2     1330.62     1315.95     20.35 o 
   6   1   2     1152.90     1035.24     16.31 o 
   7   1   2       11.02       20.87      8.41 o 
   8   1   2      404.36      423.15     28.42 o 
   9   1   2      786.44      799.31     42.22 o 
  10   1   2       82.70       78.83     21.73 o 
  11   1   2       40.03       25.17     31.82 o 
  12   1   2      128.19      101.87     26.00 o 
 -12   2   2       13.55       -0.16     37.10 o 
 -11   2   2        1.69      -12.40     21.70 o 
 -10   2   2      552.92      508.53     32.67 o 
  -9   2   2     1357.73     1242.14     76.30 o 
  -8   2   2      417.67      416.13     17.80 o 
  -7   2   2      413.78      413.41     15.99 o 
  -6   2   2      553.24      457.14     17.89 o 
  -5   2   2     5322.13     5229.71     63.27 o 
  -4   2   2     3363.56     3375.26     89.02 o 
  -3   2   2       16.31        8.19      6.49 o 
  -2   2   2     4070.23     4177.98     35.37 o 
  -1   2   2     7913.05     8198.10    214.54 o 
   0   2   2    30049.27    27773.10    189.19 o 
   1   2   2    15217.77    16409.48    470.64 o 
   2   2   2      810.90      934.28     19.86 o 
   3   2   2      737.19      806.87     20.35 o 
   4   2   2       30.83       27.17      5.85 o 
   5   2   2     1155.61     1242.37     27.20 o 
   6   2   2     3630.94     3389.42     40.93 o 
   7   2   2      757.24      717.40     19.43 o 
   8   2   2     1020.46      987.89     35.62 o 
   9   2   2        1.40       -3.98     13.97 o 
  10   2   2       64.95       43.42     17.86 o 
  11   2   2      103.37      112.80     40.48 o 
  12   2   2        2.83        3.68     21.40 o 
 -12   3   2       25.60       44.29     26.44 o 
 -11   3   2       21.76       21.90     33.63 o 
 -10   3   2      187.78      222.54     69.59 o 
  -9   3   2      340.66      378.90     30.17 o 
  -8   3   2      407.39      389.50     16.70 o 
  -7   3   2       75.75       87.13     10.49 o 
  -6   3   2      463.12      387.45     14.25 o 
  -5   3   2        9.12       13.62      6.22 o 
  -4   3   2      147.15      129.29      8.99 o 
  -3   3   2      339.92      323.30     19.97 o 
  -2   3   2     1834.51     1695.30     21.56 o 
  -1   3   2      122.03      147.62     19.34 o 
   0   3   2    12671.48    12723.99     63.52 o 
   1   3   2       93.95      108.19      9.08 o 
   2   3   2     3091.47     3090.25     36.14 o 
   3   3   2      147.46      185.82     14.63 o 
   4   3   2      414.01      418.94     12.51 o 
   5   3   2       26.39       10.74      6.95 o 
   6   3   2     1555.00     1517.86     27.14 o 
   7   3   2      453.54      471.89     20.21 o 
   8   3   2      114.43      129.18     14.24 o 
   9   3   2       45.64       39.81     16.62 o 
  10   3   2       46.38       49.10     17.58 o 
  11   3   2      152.54      144.87     47.57 o 
  12   3   2       93.58       69.82     24.96 o 
 -12   4   2       55.85       44.64     29.12 o 
 -11   4   2      123.65      107.45     23.56 o 
 -10   4   2       28.27       14.52     16.33 o 
  -9   4   2       91.28      106.50     20.40 o 
  -8   4   2      128.27      128.71     21.54 o 
  -7   4   2      384.50      366.48     15.12 o 
  -6   4   2       11.17       -4.93      7.36 o 
  -5   4   2     4725.49     4697.05     78.31 o 
  -4   4   2      110.93      112.16     10.72 o 
  -3   4   2    11280.79    11404.81    140.54 o 
  -2   4   2     3444.63     3439.32     31.00 o 
  -1   4   2      335.10      353.65     26.60 o 
   0   4   2     1325.15     1448.16     21.20 o 
   1   4   2      648.19      698.01     15.45 o 
   2   4   2     1579.79     1617.18     58.95 o 
   3   4   2      925.60      950.26     20.44 o 
   4   4   2     1132.67     1007.08     83.51 o 
   5   4   2      129.18      153.55     10.61 o 
   6   4   2      158.22      162.09     17.29 o 
   7   4   2      114.73      132.43     14.58 o 
   8   4   2      228.97      235.09     16.91 o 
   9   4   2       89.99       98.09     18.11 o 
  10   4   2      110.74      114.62     19.26 o 
  11   4   2       95.57       88.17     19.42 o 
  12   4   2        6.26        1.81     37.96 o 
 -12   5   2       45.61       -4.57     36.54 o 
 -11   5   2      307.19      331.02     31.23 o 
 -10   5   2       48.02       23.39     18.49 o 
  -9   5   2       21.35       37.39     17.72 o 
  -8   5   2      602.66      605.91     52.85 o 
  -7   5   2     1868.36     1864.72     38.91 o 
  -6   5   2      791.40      795.58     19.60 o 
  -5   5   2        7.97        8.37      6.78 o 
  -4   5   2     2267.25     2152.75     30.11 o 
  -3   5   2     4267.96     4470.27     34.12 o 
  -2   5   2      208.39      193.39      9.29 o 
  -1   5   2      837.03      894.73     16.28 o 
   0   5   2     3925.61     3773.04    143.33 o 
   1   5   2     3121.45     2917.68     33.30 o 
   2   5   2     2846.80     2821.46     31.20 o 
   3   5   2       32.87       27.39      7.65 o 
   4   5   2     1686.99     1537.91     43.45 o 
   5   5   2      316.79      294.43     15.52 o 
   6   5   2      929.54      886.60     26.02 o 
   7   5   2       34.40       60.11     12.81 o 
   8   5   2      905.48      825.42     27.79 o 
   9   5   2       13.85       16.06     11.11 o 
  10   5   2      305.93      350.13     27.25 o 
  11   5   2        1.07       -7.15     21.83 o 
  12   5   2       83.04      124.91     49.38 o 
 -12   6   2       15.35       36.86     40.40 o 
 -11   6   2       34.61        7.57     18.24 o 
 -10   6   2      175.25      174.04     25.11 o 
  -9   6   2     3029.56     3136.52     68.13 o 
  -8   6   2      262.37      265.75     31.90 o 
  -7   6   2      395.92      409.48     27.24 o 
  -6   6   2     5441.38     5290.07     88.25 o 
  -5   6   2     2332.13     2355.93     70.54 o 
  -4   6   2      311.35      307.15     10.70 o 
  -3   6   2     3060.37     3562.70     75.95 o 
  -2   6   2     1850.93     1717.45     20.91 o 
  -1   6   2    13760.50    13684.90    141.24 o 
   0   6   2        9.73       12.78      5.68 o 
   1   6   2     9725.14     9675.77    109.96 o 
   2   6   2     8553.75     8315.20     46.63 o 
   3   6   2     2920.47     2778.75    187.94 o 
   4   6   2      267.73      225.60     14.76 o 
   5   6   2      279.11      319.67     18.66 o 
   6   6   2     3044.23     3051.40     49.89 o 
   7   6   2     3959.23     4309.44    118.82 o 
   8   6   2      792.85      937.83     54.88 o 
   9   6   2        6.49       25.29     15.76 o 
  10   6   2      176.47      240.14     25.71 o 
  11   6   2      151.28      143.19     30.55 o 
 -11   7   2      287.77      331.58     32.84 o 
 -10   7   2      300.06      292.08     30.35 o 
  -9   7   2      122.36      110.83     26.19 o 
  -8   7   2      410.44      414.70     30.64 o 
  -7   7   2     1332.27     1303.09     55.45 o 
  -6   7   2     3481.26     3649.03     89.21 o 
  -5   7   2     1059.15     1024.40     29.13 o 
  -4   7   2    15616.68    15725.96     65.11 o 
  -3   7   2     3393.36     3297.68     30.65 o 
  -2   7   2       70.60       81.85      7.95 o 
  -1   7   2       27.59       25.73      7.21 o 
   0   7   2     6300.57     6400.65    105.14 o 
   1   7   2    23502.79    23206.00    140.43 o 
   2   7   2     3673.02     3328.33     46.57 o 
   3   7   2     1976.09     2307.62     32.55 o 
   4   7   2     3782.34     3926.16     59.43 o 
   5   7   2     5627.25     5591.75    123.83 o 
   6   7   2      356.84      300.84     20.46 o 
   7   7   2        1.10      -10.97     10.97 o 
   8   7   2      158.18      142.91     17.23 o 
   9   7   2      157.02      148.96     17.82 o 
  10   7   2      394.02      415.12     30.82 o 
  11   7   2        4.91        5.64     25.01 o 
 -11   8   2       13.81        4.99     30.09 o 
 -10   8   2      150.77      150.85     26.97 o 
  -9   8   2      495.33      458.32     32.70 o 
  -8   8   2        1.68      -12.94     14.24 o 
  -7   8   2      140.42      121.34     20.18 o 
  -6   8   2      788.15      699.58    172.56 o 
  -5   8   2       71.21       61.46     10.71 o 
  -4   8   2        7.85        1.60      5.91 o 
  -3   8   2     1581.60     1746.08     32.17 o 
  -2   8   2     2955.50     3119.71     30.83 o 
  -1   8   2     6185.41     6472.45     45.06 o 
   0   8   2       35.73       31.48      7.00 o 
   1   8   2     1978.45     2316.40     37.30 o 
   2   8   2       21.23       11.05      6.48 o 
   3   8   2     4251.74     4028.55     39.75 o 
   4   8   2       75.16       50.31     10.48 o 
   5   8   2        1.18        0.97     10.32 o 
   6   8   2      777.63      776.11     27.01 o 
   7   8   2      425.85      417.40     23.54 o 
   8   8   2       46.86       36.67     14.00 o 
   9   8   2      107.67       70.82     20.12 o 
  10   8   2       22.18        4.05     18.88 o 
  11   8   2      105.49      106.86     30.18 o 
 -11   9   2       83.92       50.11     22.31 o 
 -10   9   2      119.21      138.03     25.79 o 
  -9   9   2        8.86      -10.70     17.07 o 
  -8   9   2      329.60      308.70     28.56 o 
  -7   9   2       40.14       27.10     15.70 o 
  -6   9   2      324.83      249.04     23.92 o 
  -5   9   2       72.86       57.90      8.96 o 
  -4   9   2      458.96      501.55     20.27 o 
  -3   9   2       51.57       45.20      8.12 o 
  -2   9   2     1841.10     1794.23     27.47 o 
  -1   9   2      149.86      155.79     10.38 o 
   0   9   2     2792.63     2750.02     46.66 o 
   1   9   2      371.75      311.86     14.29 o 
   2   9   2      148.50      199.19     11.41 o 
   3   9   2      181.12      198.83     13.85 o 
   4   9   2       35.92       43.16      7.48 o 
   5   9   2      452.80      426.56     36.61 o 
   6   9   2      466.62      499.08     23.72 o 
   7   9   2        0.51       16.47     13.15 o 
   8   9   2      295.13      337.25     28.57 o 
   9   9   2       32.29       32.22     18.48 o 
  10   9   2       23.48        5.06     20.91 o 
  11   9   2       47.78       16.69     27.29 o 
 -11  10   2       92.48      136.07     28.25 o 
 -10  10   2        2.30        3.32     28.67 o 
  -9  10   2      170.56      218.40     28.65 o 
  -8  10   2      168.32      160.85     23.65 o 
  -7  10   2      406.34      419.70     31.22 o 
  -6  10   2      345.74      347.76     35.61 o 
  -5  10   2       85.80       98.94     13.07 o 
  -4  10   2      153.06      166.72     12.14 o 
  -3  10   2      283.41      275.08     14.21 o 
  -2  10   2        0.50       -2.33      6.91 o 
  -1  10   2      402.66      380.86     15.53 o 
   0  10   2      139.11      182.57     11.85 o 
   1  10   2      539.72      539.16     16.68 o 
   2  10   2      264.18      267.79     13.56 o 
   3  10   2       48.66       66.86     12.35 o 
   4  10   2      373.87      388.73     17.82 o 
   5  10   2      355.07      355.59     21.27 o 
   6  10   2      121.64       97.70     15.29 o 
   7  10   2      226.88      231.90     18.96 o 
   8  10   2       33.43       24.34     19.85 o 
   9  10   2      270.02      317.67     31.30 o 
  10  10   2        0.72      -11.03     19.06 o 
  11  10   2       16.57       25.28     30.95 o 
 -10  11   2      111.26       75.53     24.01 o 
  -9  11   2       23.21       29.75     19.91 o 
  -8  11   2      391.07      356.96     31.19 o 
  -7  11   2      572.96      566.46     39.70 o 
  -6  11   2      145.77      174.55     16.63 o 
  -5  11   2       13.56       10.63     10.79 o 
  -4  11   2     1173.93     1180.47     23.37 o 
  -3  11   2      636.74      646.15     18.71 o 
  -2  11   2       61.61       63.28      9.87 o 
  -1  11   2       12.23       21.32      8.87 o 
   0  11   2     1477.29     1493.24     26.02 o 
   1  11   2     1812.72     1714.35     40.13 o 
   2  11   2      218.53      226.74     13.91 o 
   3  11   2      234.72      271.49     18.41 o 
   4  11   2      803.78      724.65     34.86 o 
   5  11   2      153.84      190.95     36.78 o 
   6  11   2       77.06       76.46     13.85 o 
   7  11   2      117.70      100.62     21.97 o 
   8  11   2      614.75      584.30     35.74 o 
   9  11   2       54.83       63.79     22.44 o 
  10  11   2        2.80      -12.38     18.36 o 
 -10  12   2       99.03      107.43     25.04 o 
  -9  12   2      115.01      120.48     24.85 o 
  -8  12   2       25.10       28.53     19.34 o 
  -7  12   2        5.90       13.95     17.49 o 
  -6  12   2     1259.80     1219.45     31.81 o 
  -5  12   2     5969.70     5638.46     62.32 o 
  -4  12   2     1149.19     1128.48     30.02 o 
  -3  12   2     2267.19     2297.27     36.61 o 
  -2  12   2     2885.70     3005.77     36.66 o 
  -1  12   2      815.47      829.76     22.31 o 
   0  12   2      144.72      150.24     12.89 o 
   1  12   2       20.39       14.24      9.25 o 
   2  12   2     1245.24     1230.60     32.19 o 
   3  12   2     4175.15     4242.91     62.56 o 
   4  12   2      729.87      738.86     35.68 o 
   5  12   2      128.03      158.85     23.83 o 
   6  12   2     1064.33     1130.28     46.35 o 
   7  12   2      310.44      367.05     32.41 o 
   8  12   2       30.15       30.36     19.76 o 
   9  12   2       43.50       65.51     27.33 o 
  10  12   2       62.76       70.27     25.31 o 
 -10  13   2       99.21      111.05     28.26 o 
  -9  13   2        5.39       -6.60     17.13 o 
  -8  13   2      536.20      583.86     37.42 o 
  -7  13   2     1059.41     1054.38     44.91 o 
  -6  13   2       11.75        6.14     15.56 o 
  -5  13   2      112.24      120.77     15.42 o 
  -4  13   2      153.91      193.48     18.34 o 
  -3  13   2     2612.12     2661.40     35.67 o 
  -2  13   2     1779.16     1799.29     30.49 o 
  -1  13   2     1740.34     1747.95     41.83 o 
   0  13   2     4628.79     4562.44     46.06 o 
   1  13   2     3105.55     2948.83     62.09 o 
   2  13   2       58.59       34.99     14.46 o 
   3  13   2      109.34      103.97     16.30 o 
   4  13   2      102.22      135.12     37.10 o 
   5  13   2      174.32      199.92     26.24 o 
   6  13   2      847.40      869.83     57.73 o 
   7  13   2       31.94       48.38     19.29 o 
   8  13   2      881.22      869.92     50.09 o 
   9  13   2      497.48      506.22     38.64 o 
  10  13   2       25.54       21.88     24.93 o 
  -9  14   2      213.63      229.49     39.14 o 
  -8  14   2       37.21       31.76     27.09 o 
  -7  14   2       30.65       15.66     24.18 o 
  -6  14   2      721.71      770.36     46.31 o 
  -5  14   2     1498.02     1488.23     64.69 o 
  -4  14   2      473.19      481.78     41.10 o 
  -3  14   2       89.56       89.90     15.63 o 
  -2  14   2     1607.88     1520.20     29.73 o 
  -1  14   2      207.11      205.09     15.45 o 
   0  14   2        2.28        9.37     10.63 o 
   1  14   2       37.89       31.82     14.65 o 
   2  14   2     1491.13     1493.37     38.82 o 
   3  14   2      774.72      817.78     38.22 o 
   4  14   2      111.61       93.14     23.59 o 
   5  14   2       18.98       37.73     18.32 o 
   6  14   2      990.86      909.93     43.95 o 
   7  14   2      540.00      495.61     35.51 o 
   8  14   2      146.76      113.61     26.01 o 
   9  14   2       11.42        5.72     22.27 o 
  -9  15   2       12.72        3.60     21.66 o 
  -8  15   2      180.91      206.45     51.79 o 
  -7  15   2      165.49      160.64     26.76 o 
  -6  15   2      140.48       77.95     26.58 o 
  -5  15   2        3.35       -7.23     11.50 o 
  -4  15   2      886.10      936.97     31.35 o 
  -3  15   2      102.73      135.40     17.05 o 
  -2  15   2       52.10       40.63     15.37 o 
  -1  15   2      344.22      347.02     20.50 o 
   0  15   2      336.53      322.11     19.52 o 
   1  15   2      314.40      376.65     26.38 o 
   2  15   2      272.38      299.21     23.95 o 
   3  15   2        5.83        6.10     16.52 o 
   4  15   2     1341.28     1349.87     48.02 o 
   5  15   2      596.80      578.88     44.81 o 
   6  15   2        8.33       -8.64     18.79 o 
   7  15   2       36.01       26.10     21.85 o 
   8  15   2        9.57        4.72     43.91 o 
   9  15   2       34.56       34.60     24.40 o 
  -8  16   2        6.75       -5.45     20.04 o 
  -7  16   2      180.90      161.75     28.34 o 
  -6  16   2       39.85       31.54     20.23 o 
  -5  16   2      754.15      775.84     39.69 o 
  -4  16   2      366.80      379.37     32.36 o 
  -3  16   2      255.71      232.11     20.45 o 
  -2  16   2       13.79        9.02     14.26 o 
  -1  16   2      353.98      359.05     20.51 o 
   0  16   2      259.84      260.58     22.02 o 
   1  16   2      190.46      193.13     24.27 o 
   2  16   2        3.38      -14.39     14.39 o 
   3  16   2       11.76       17.87     24.57 o 
   4  16   2       85.94       84.12     21.59 o 
   5  16   2       96.61      118.25     24.35 o 
   6  16   2       28.59       45.46     21.07 o 
   7  16   2       49.68       14.38     24.14 o 
   8  16   2        0.85        4.38     21.58 o 
  -8  17   2       73.53       79.66     26.90 o 
  -7  17   2       83.44       36.62     25.20 o 
  -6  17   2       47.79       46.24     21.01 o 
  -5  17   2       51.32       31.79     20.19 o 
  -4  17   2      175.32      180.98     19.47 o 
  -3  17   2       98.85       98.95     17.20 o 
  -2  17   2       57.72       54.02     16.82 o 
  -1  17   2      201.37      196.79     28.35 o 
   0  17   2     1388.72     1288.77     44.28 o 
   1  17   2      908.20      913.21     40.75 o 
   2  17   2      303.81      317.48     31.05 o 
   3  17   2       51.96       54.32     23.16 o 
   4  17   2       30.81       31.76     21.49 o 
   5  17   2        1.70      -11.53     18.57 o 
   6  17   2        4.83       -3.27     21.82 o 
   7  17   2        8.22      -15.40     22.95 o 
  -7  18   2       43.55       35.80     24.33 o 
  -6  18   2      100.84      100.90     26.18 o 
  -5  18   2      250.14      211.52     30.07 o 
  -4  18   2      132.40      114.86     24.74 o 
  -3  18   2        7.79        9.84     14.33 o 
  -2  18   2      351.56      334.22     27.11 o 
  -1  18   2      575.36      556.28     38.04 o 
   0  18   2      334.28      338.65     26.77 o 
   1  18   2      339.80      339.45     28.04 o 
   2  18   2     1264.45     1239.08     49.86 o 
   3  18   2       90.89       65.93     22.81 o 
   4  18   2       61.11       52.34     21.57 o 
   5  18   2        0.76       -5.53     40.72 o 
   6  18   2      181.33      156.47     28.01 o 
   7  18   2       90.81       82.60     27.88 o 
  -6  19   2       86.99       63.93     24.31 o 
  -5  19   2        0.33       -6.66     20.49 o 
  -4  19   2      682.81      661.33     40.24 o 
  -3  19   2      692.55      606.92     30.13 o 
  -2  19   2        3.21       -6.80     17.38 o 
  -1  19   2      184.78      158.84     28.92 o 
   0  19   2      311.12      379.16     38.33 o 
   1  19   2     1514.24     1433.74     44.61 o 
   2  19   2      203.14      185.54     29.37 o 
   3  19   2       61.82       62.81     25.97 o 
   4  19   2      622.62      641.04     42.18 o 
   5  19   2      486.45      464.60     73.64 o 
   6  19   2       18.27        8.07     21.67 o 
  -5  20   2       73.59       75.44     27.07 o 
  -4  20   2       28.47       24.69     22.55 o 
  -3  20   2        7.56        9.75     24.38 o 
  -2  20   2      372.86      381.36     34.25 o 
  -1  20   2      741.00      714.52     45.03 o 
   0  20   2      430.67      402.78     40.46 o 
   1  20   2       80.28       43.24     47.18 o 
   2  20   2      861.66      888.59     48.86 o 
   3  20   2      501.59      481.73     52.02 o 
   4  20   2      100.36      129.47     28.44 o 
   5  20   2       25.87       24.04     26.10 o 
  -4  21   2        0.94      -10.85     22.20 o 
  -3  21   2       49.81       34.10     32.21 o 
  -2  21   2      115.37       78.42     24.41 o 
  -1  21   2        8.46       14.53     22.47 o 
   0  21   2      142.95      220.19     36.67 o 
   1  21   2      288.80      426.65     67.50 o 
   2  21   2      109.15       70.58     26.11 o 
   3  21   2        0.61        0.31     20.19 o 
   4  21   2       54.98       42.08     26.16 o 
  -2  22   2        2.08      -20.66     20.66 o 
  -1  22   2        5.08        2.30     23.87 o 
   0  22   2       10.16       -3.23     39.77 o 
   1  22   2       10.26      -34.02     38.28 o 
 -11   1   3      218.78      232.58     45.84 o 
 -10   1   3        9.35       11.42     12.39 o 
  -9   1   3      443.20      447.98     19.05 o 
  -8   1   3       26.60       20.08     14.68 o 
  -7   1   3       96.08      109.43     16.40 o 
  -6   1   3        0.64        4.63     11.25 o 
  -5   1   3      322.11      299.49     21.01 o 
  -4   1   3     8444.16     8073.64     61.20 o 
  -3   1   3     2061.66     1762.18     28.87 o 
  -2   1   3    35499.70    34604.25    241.64 o 
  -1   1   3     8743.31     8788.82     45.56 o 
   0   1   3     3265.30     3398.50     60.44 o 
   1   1   3     5296.14     5645.91     88.27 o 
   2   1   3     2198.65     2465.20     29.07 o 
   3   1   3      735.23      774.31     17.20 o 
   4   1   3     1532.64     1506.29     18.85 o 
   5   1   3     4941.57     5468.91     76.37 o 
   6   1   3      132.85      156.43      9.05 o 
   7   1   3      955.84      930.01     20.83 o 
   8   1   3      214.79      237.49     17.17 o 
   9   1   3       42.24       51.78     16.52 o 
  10   1   3        6.04       -0.20     18.41 o 
  11   1   3        5.60      -12.89     19.16 o 
  12   1   3       47.64       46.72     23.78 o 
 -12   2   3       22.94       47.18     37.18 o 
 -11   2   3        2.11      -17.68     17.68 o 
 -10   2   3       41.39       50.95     18.53 o 
  -9   2   3     1039.35     1048.81     28.53 o 
  -8   2   3     1058.13     1042.79     41.47 o 
  -7   2   3     1740.26     1704.51     36.73 o 
  -6   2   3     3961.39     3681.90    140.75 o 
  -5   2   3       42.38       21.14     10.01 o 
  -4   2   3     3258.88     3137.97    114.35 o 
  -3   2   3     6886.25     7153.74    152.76 o 
  -2   2   3      352.72      311.25     19.97 o 
  -1   2   3     6437.18     6181.14     70.72 o 
   0   2   3    19876.35    19928.65     87.67 o 
   1   2   3     2436.54     2775.83     35.92 o 
   2   2   3    32382.25    32881.85    134.67 o 
   3   2   3      655.26      648.56     12.27 o 
   4   2   3      394.50      514.04     12.85 o 
   5   2   3      186.11      226.22     11.77 o 
   6   2   3     2673.57     2715.35     29.59 o 
   7   2   3      759.15      720.83     19.15 o 
   8   2   3       55.90       54.35     16.18 o 
   9   2   3      111.01      128.97     18.95 o 
  10   2   3      746.61      661.66     39.22 o 
  11   2   3      277.09      233.78     78.88 o 
  12   2   3        4.02      -20.07     20.07 o 
 -12   3   3      124.83       98.35     29.37 o 
 -11   3   3      362.39      357.33     34.30 o 
 -10   3   3       11.91        2.91     17.64 o 
  -9   3   3      576.88      612.60     33.41 o 
  -8   3   3     1195.44     1214.44     30.96 o 
  -7   3   3      807.74      811.39     25.81 o 
  -6   3   3        7.86        0.74      8.21 o 
  -5   3   3     1496.23     1300.22     97.03 o 
  -4   3   3     7652.04     6946.25     84.35 o 
  -3   3   3    14194.30    13160.91    191.19 o 
  -2   3   3     2627.88     2617.52     28.86 o 
  -1   3   3     1124.36     1110.52     25.19 o 
   0   3   3     1834.97     2078.20     25.27 o 
   1   3   3    14353.46    14659.95     91.90 o 
   2   3   3     1907.14     2014.19     19.48 o 
   3   3   3     1050.75     1130.93     31.03 o 
   4   3   3     2305.97     2291.05     52.13 o 
   5   3   3     4847.15     4647.91     40.29 o 
   6   3   3     1152.45     1148.44     27.76 o 
   7   3   3     1076.35     1127.62     26.65 o 
   8   3   3     1337.01     1264.79     52.33 o 
   9   3   3      315.24      335.77     24.91 o 
  10   3   3        1.30      -14.80     14.80 o 
  11   3   3       63.10       37.22     21.95 o 
  12   3   3      176.43      171.21     29.38 o 
 -12   4   3        1.67       -0.47     34.81 o 
 -11   4   3      301.19      324.42     31.11 o 
 -10   4   3     1469.88     1522.64     51.41 o 
  -9   4   3      440.72      479.85     32.38 o 
  -8   4   3      302.00      302.68     20.21 o 
  -7   4   3       85.81      104.78     14.35 o 
  -6   4   3     1619.35     1595.60     39.62 o 
  -5   4   3     2484.96     2050.98     32.50 o 
  -4   4   3       86.33       71.35     12.38 o 
  -3   4   3     3681.58     3554.92     64.00 o 
  -2   4   3     3589.30     3236.97     70.40 o 
  -1   4   3      360.75      304.85     21.39 o 
   0   4   3     2774.21     2652.79     22.32 o 
   1   4   3      136.75      135.03      7.49 o 
   2   4   3      241.55      213.22     11.43 o 
   3   4   3     7520.70     6972.10    109.65 o 
   4   4   3       11.97        7.85      5.98 o 
   5   4   3     2106.41     2130.97     82.03 o 
   6   4   3     4429.22     4626.78     40.99 o 
   7   4   3     1530.24     1452.57     29.96 o 
   8   4   3       47.73       31.29     12.92 o 
   9   4   3      411.35      416.33     27.61 o 
  10   4   3       53.52       44.62     18.50 o 
  11   4   3      104.47      101.48     26.40 o 
  12   4   3       64.73       20.95     27.72 o 
 -12   5   3        3.47       -5.74     19.64 o 
 -11   5   3        0.36       15.32     19.22 o 
 -10   5   3       14.16       15.07     18.64 o 
  -9   5   3       41.31       41.90     17.99 o 
  -8   5   3      947.03     1005.09     40.25 o 
  -7   5   3     1746.26     1837.11     82.74 o 
  -6   5   3      614.90      616.79     21.82 o 
  -5   5   3     6021.60     6395.95    164.18 o 
  -4   5   3      835.93      896.19     18.50 o 
  -3   5   3      226.19      280.27     20.99 o 
  -2   5   3      801.37      827.36     16.63 o 
  -1   5   3      777.50      860.71     15.28 o 
   0   5   3     4501.00     4265.76     30.53 o 
   1   5   3      413.67      408.86     14.63 o 
   2   5   3      774.49      739.69     64.25 o 
   3   5   3      930.05      782.50     25.99 o 
   4   5   3     2113.97     2225.48     68.26 o 
   5   5   3      258.44      275.40     18.34 o 
   6   5   3      474.74      516.52     23.57 o 
   7   5   3      243.87      279.42     18.27 o 
   8   5   3      732.83      746.61     25.86 o 
   9   5   3     1275.65     1331.42     40.96 o 
  10   5   3       57.89        6.88     18.54 o 
  11   5   3       65.40       60.67     26.04 o 
 -11   6   3        0.93       18.07     19.05 o 
 -10   6   3        3.89      -15.34     17.05 o 
  -9   6   3       21.55        8.53     18.60 o 
  -8   6   3       49.73       15.08     17.46 o 
  -7   6   3       65.86       78.13     13.62 o 
  -6   6   3       11.01        5.67     10.16 o 
  -5   6   3       23.46       20.94      8.92 o 
  -4   6   3      811.79      726.20     17.28 o 
  -3   6   3     1693.42     1857.94     26.60 o 
  -2   6   3     2489.59     2481.33     36.97 o 
  -1   6   3     1304.09     1326.45     19.12 o 
   0   6   3     2571.91     2649.18     30.90 o 
   1   6   3       10.57        7.76      4.98 o 
   2   6   3     1559.21     1769.55     19.49 o 
   3   6   3     1265.98     1313.79     25.76 o 
   4   6   3      152.48      177.55     13.74 o 
   5   6   3       80.16       94.37     12.95 o 
   6   6   3      109.78      109.04     14.78 o 
   7   6   3     1006.22      994.08     30.68 o 
   8   6   3      381.25      389.53     22.11 o 
   9   6   3      156.85      155.33     17.38 o 
  10   6   3       38.90       -1.38     17.03 o 
  11   6   3        0.37      -22.94     22.94 o 
 -11   7   3        0.29      -14.53     23.94 o 
 -10   7   3       30.98       29.36     18.59 o 
  -9   7   3        5.43       -0.09     16.57 o 
  -8   7   3       59.08       53.96     19.68 o 
  -7   7   3      519.32      482.96     30.87 o 
  -6   7   3       35.24       32.62     10.74 o 
  -5   7   3     1407.12     1350.25     30.70 o 
  -4   7   3      238.59      226.11     12.07 o 
  -3   7   3      314.60      276.55     12.59 o 
  -2   7   3     3007.41     3379.98     57.66 o 
  -1   7   3       89.09       90.31      8.25 o 
   0   7   3     1078.56     1056.87     18.18 o 
   1   7   3       76.68       41.30      6.56 o 
   2   7   3     1387.66     1725.40     29.02 o 
   3   7   3      282.33      334.29     17.42 o 
   4   7   3      275.60      349.60     19.30 o 
   5   7   3      202.76      232.82     17.95 o 
   6   7   3      144.03      147.18     16.02 o 
   7   7   3      120.38      134.01     16.75 o 
   8   7   3      213.31      250.32     21.19 o 
   9   7   3      775.18      814.78     30.16 o 
  10   7   3      110.45       82.51     21.08 o 
  11   7   3       87.63       58.55     28.00 o 
 -11   8   3       12.58        4.51     19.82 o 
 -10   8   3      485.34      582.84     58.24 o 
  -9   8   3      118.45      117.51     22.21 o 
  -8   8   3      738.83      722.88     43.36 o 
  -7   8   3      101.48      104.69     20.43 o 
  -6   8   3      758.96      764.29     24.24 o 
  -5   8   3     1784.16     1832.75     27.76 o 
  -4   8   3      301.98      316.41     14.10 o 
  -3   8   3     2252.66     2239.10     28.07 o 
  -2   8   3     2506.89     2248.31     27.19 o 
  -1   8   3     1264.09     1369.79     22.04 o 
   0   8   3     2160.59     2251.84     37.70 o 
   1   8   3     3539.24     3895.01     33.28 o 
   2   8   3        9.74        9.72      6.02 o 
   3   8   3     1520.28     1359.87     71.83 o 
   4   8   3      585.66      629.83     24.64 o 
   5   8   3       77.81       76.49     13.15 o 
   6   8   3     1312.75     1375.97     34.15 o 
   7   8   3      914.62      869.32     29.28 o 
   8   8   3       58.32       49.29     15.46 o 
   9   8   3      115.48      128.16     16.88 o 
  10   8   3      128.83       81.14     25.72 o 
  11   8   3      114.49       75.81     29.41 o 
 -11   9   3       52.14       44.48     24.12 o 
 -10   9   3       19.48      -17.95     18.54 o 
  -9   9   3      435.78      464.78     52.69 o 
  -8   9   3      512.35      533.77     33.65 o 
  -7   9   3      251.70      281.55     62.97 o 
  -6   9   3     1671.61     1601.15    136.65 o 
  -5   9   3     1480.10     1462.11     25.61 o 
  -4   9   3     1653.34     1628.09     29.57 o 
  -3   9   3      172.55      169.68     12.08 o 
  -2   9   3      202.58      276.60     17.27 o 
  -1   9   3     5013.45     5078.34     41.84 o 
   0   9   3    10950.59    10714.38    114.75 o 
   1   9   3     2044.97     2136.62     26.48 o 
   2   9   3       81.20      103.19      8.97 o 
   3   9   3      741.84      680.09     25.19 o 
   4   9   3      189.04      168.91     14.65 o 
   5   9   3      662.30      610.28     26.59 o 
   6   9   3       83.02      111.98     21.83 o 
   7   9   3      121.85      113.75     17.28 o 
   8   9   3      393.33      403.83     25.07 o 
   9   9   3      512.30      482.58     48.83 o 
  10   9   3       35.28       16.79     17.68 o 
  11   9   3      185.71      236.83     38.66 o 
 -11  10   3       79.03       61.52     23.55 o 
 -10  10   3       55.41       83.99     23.05 o 
  -9  10   3      371.14      353.85     63.48 o 
  -8  10   3      171.66      164.09     25.85 o 
  -7  10   3       95.85       95.56     21.71 o 
  -6  10   3     1728.94     1614.19     35.27 o 
  -5  10   3     1649.57     1539.69     53.78 o 
  -4  10   3       14.69        5.38      7.86 o 
  -3  10   3     2426.98     2547.60     32.19 o 
  -2  10   3      909.83      802.86     19.96 o 
  -1  10   3     6357.66     6614.65     56.01 o 
   0  10   3     2283.81     2328.48     40.74 o 
   1  10   3      462.70      444.85     16.52 o 
   2  10   3     4697.66     4459.03     70.98 o 
   3  10   3     1055.86      945.03     26.52 o 
   4  10   3      444.11      439.98     29.94 o 
   5  10   3      121.89      134.08     15.67 o 
   6  10   3      855.44      847.57     29.53 o 
   7  10   3      225.57      243.07     37.54 o 
   8  10   3        0.56        2.07     17.44 o 
   9  10   3       30.16       18.85     20.37 o 
  10  10   3      251.41      287.57     27.91 o 
 -10  11   3        1.21      -17.62     17.62 o 
  -9  11   3      149.12      154.79     27.08 o 
  -8  11   3      143.63      145.27     24.74 o 
  -7  11   3      115.73       98.64     20.29 o 
  -6  11   3      297.37      319.49     20.96 o 
  -5  11   3       79.01       86.47     14.47 o 
  -4  11   3     2426.71     2554.54     66.73 o 
  -3  11   3     4239.29     4286.27     98.98 o 
  -2  11   3       11.60        4.24      8.13 o 
  -1  11   3     1150.75     1117.25     29.28 o 
   0  11   3     2183.40     2098.17     29.91 o 
   1  11   3     2007.55     1911.10     28.16 o 
   2  11   3       90.64      108.83     14.33 o 
   3  11   3      157.55      176.41     26.99 o 
   4  11   3     1006.24     1047.53     40.17 o 
   5  11   3     2027.40     1944.38     57.10 o 
   6  11   3      266.13      264.55     20.25 o 
   7  11   3      665.69      696.32     28.54 o 
   8  11   3      306.09      274.95     30.36 o 
   9  11   3        2.83      -14.17     17.75 o 
  10  11   3      170.91      105.12     26.73 o 
 -10  12   3        2.61      -12.28     19.55 o 
  -9  12   3       53.67       30.99     20.30 o 
  -8  12   3       11.79       -1.94     18.02 o 
  -7  12   3       60.91       69.33     20.83 o 
  -6  12   3       54.95       86.12     16.51 o 
  -5  12   3       13.45       21.44     12.08 o 
  -4  12   3      100.20      110.69     12.12 o 
  -3  12   3      135.17      145.23     13.85 o 
  -2  12   3        6.64        4.80      8.70 o 
  -1  12   3     1319.53     1310.21     25.75 o 
   0  12   3       45.08       28.89      9.78 o 
   1  12   3      591.04      557.71     19.38 o 
   2  12   3     1731.67     1552.81     50.15 o 
   3  12   3      104.72      130.15     21.13 o 
   4  12   3      276.18      286.37     27.47 o 
   5  12   3      161.91      163.38     23.37 o 
   6  12   3       90.01      115.22     22.06 o 
   7  12   3      149.42      161.97     33.91 o 
   8  12   3       41.75       29.87     20.15 o 
   9  12   3       29.68       10.61     20.47 o 
  10  12   3       43.91       19.90     23.59 o 
 -10  13   3       54.48        8.64     22.09 o 
  -9  13   3       17.09        6.47     18.80 o 
  -8  13   3        1.76      -18.33     18.33 o 
  -7  13   3        6.88      -10.93     25.95 o 
  -6  13   3       64.68       66.43     13.83 o 
  -5  13   3        1.07        5.82     11.30 o 
  -4  13   3       46.02       43.08     13.13 o 
  -3  13   3       83.85       77.24     11.55 o 
  -2  13   3      688.78      686.93     34.18 o 
  -1  13   3      652.75      643.66     30.27 o 
   0  13   3       12.18        5.21     10.03 o 
   1  13   3        8.16       19.31     12.78 o 
   2  13   3        4.55       -2.07     12.86 o 
   3  13   3      290.59      327.55     29.01 o 
   4  13   3       72.26       75.69     20.53 o 
   5  13   3      135.46      172.01     25.60 o 
   6  13   3       35.74       31.77     19.47 o 
   7  13   3      163.96      157.91     26.22 o 
   8  13   3       48.61       26.29     23.62 o 
   9  13   3        0.30        8.07     22.54 o 
  -9  14   3      111.80      109.64     25.94 o 
  -8  14   3      102.80      117.57     24.77 o 
  -7  14   3      290.53      347.62     32.36 o 
  -6  14   3      793.68      811.45     29.68 o 
  -5  14   3      368.26      392.24     23.44 o 
  -4  14   3      450.45      425.21     23.73 o 
  -3  14   3     1031.92     1104.64     53.10 o 
  -2  14   3      230.20      223.24     16.32 o 
  -1  14   3      232.17      226.25     16.37 o 
   0  14   3      825.06      838.40     35.13 o 
   1  14   3      408.24      413.28     24.10 o 
   2  14   3     1571.43     1590.40     39.99 o 
   3  14   3      233.03      257.88     28.26 o 
   4  14   3       23.66      -16.36     16.36 o 
   5  14   3       11.09        7.74     18.73 o 
   6  14   3      246.83      212.68     28.83 o 
   7  14   3       83.41       89.32     23.91 o 
   8  14   3       46.51        5.36     23.15 o 
   9  14   3       59.76       63.05     26.26 o 
  -9  15   3      193.89      159.72     29.16 o 
  -8  15   3      267.62      228.78     29.91 o 
  -7  15   3      117.13       98.45     23.69 o 
  -6  15   3        0.73        1.51     16.00 o 
  -5  15   3        1.89      -10.81     11.96 o 
  -4  15   3     1429.76     1302.28     35.09 o 
  -3  15   3     1112.48     1033.06     31.93 o 
  -2  15   3      500.38      456.31     21.04 o 
  -1  15   3      454.86      448.15     21.06 o 
   0  15   3      144.74      130.33     17.23 o 
   1  15   3     1188.37     1091.09     33.53 o 
   2  15   3       50.67       60.19     21.56 o 
   3  15   3       50.34       50.58     21.21 o 
   4  15   3      431.71      469.11     47.77 o 
   5  15   3      855.39      815.82     47.49 o 
   6  15   3        0.06       -9.05     20.51 o 
   7  15   3      667.65      646.00     41.92 o 
   8  15   3      254.01      248.27     45.29 o 
  -8  16   3        2.02        1.05     22.18 o 
  -7  16   3      372.44      360.52     43.87 o 
  -6  16   3      360.94      475.99     34.86 o 
  -5  16   3      544.24      561.10     41.31 o 
  -4  16   3      115.91      112.63     16.81 o 
  -3  16   3        7.44        6.37     13.38 o 
  -2  16   3      285.58      331.54     23.03 o 
  -1  16   3     1138.68     1139.42     28.15 o 
   0  16   3      121.64      139.00     18.46 o 
   1  16   3      315.76      315.14     24.39 o 
   2  16   3     1384.00     1238.85     47.14 o 
   3  16   3      701.31      702.02     60.53 o 
   4  16   3        8.07       26.57     21.02 o 
   5  16   3      265.41      243.09     31.30 o 
   6  16   3      739.98      692.92     44.46 o 
   7  16   3      225.69      234.39     32.22 o 
   8  16   3        0.80      -21.41     21.41 o 
  -7  17   3      351.05      401.46     38.24 o 
  -6  17   3       22.23        5.43     17.90 o 
  -5  17   3      184.85      229.60     62.38 o 
  -4  17   3      100.76      109.78     16.94 o 
  -3  17   3        2.87       -1.88     13.38 o 
  -2  17   3      285.52      306.41     23.38 o 
  -1  17   3       57.32       50.21     14.91 o 
   0  17   3     1499.39     1433.45     38.74 o 
   1  17   3     1579.22     1512.34     41.30 o 
   2  17   3       30.07       41.55     22.72 o 
   3  17   3      301.39      339.96     34.30 o 
   4  17   3      873.89      692.19     61.35 o 
   5  17   3       30.39       26.44     21.76 o 
   6  17   3        0.84      -18.90     18.90 o 
   7  17   3        3.72      -16.27     23.19 o 
  -7  18   3        3.06      -16.92     19.30 o 
  -6  18   3        3.57        3.35     19.55 o 
  -5  18   3      107.16      100.66     24.08 o 
  -4  18   3       38.62       22.96     13.94 o 
  -3  18   3      380.40      381.15     26.10 o 
  -2  18   3      762.19      721.70     38.80 o 
  -1  18   3      296.72      353.90     32.82 o 
   0  18   3       32.51       34.83     17.20 o 
   1  18   3      260.51      265.71     46.74 o 
   2  18   3        2.26      -17.23     17.23 o 
   3  18   3      496.02      427.81     36.93 o 
   4  18   3      292.24      218.27     31.80 o 
   5  18   3       44.97       45.37     24.71 o 
   6  18   3       78.41       72.19     25.13 o 
   7  18   3       19.39       15.13     24.57 o 
  -6  19   3        1.25      -19.35     19.35 o 
  -5  19   3        8.78       -3.04     19.26 o 
  -4  19   3       61.38       34.54     16.98 o 
  -3  19   3        0.25      -13.29     13.29 o 
  -2  19   3        8.74       -8.83     23.04 o 
  -1  19   3        0.52      -12.29     18.24 o 
   0  19   3       33.58       20.64     21.37 o 
   1  19   3        0.22        3.70     36.11 o 
   2  19   3        0.72      -10.59     19.15 o 
   3  19   3       11.49       23.15     22.57 o 
   4  19   3       43.82       35.49     22.88 o 
   5  19   3       27.76        5.96     22.55 o 
   6  19   3        9.59       19.66     25.35 o 
  -5  20   3        4.78      -13.14     36.39 o 
  -4  20   3       18.59       22.65     20.34 o 
  -3  20   3       85.70       70.78     22.11 o 
  -2  20   3      200.09      188.26     33.24 o 
  -1  20   3        5.03        9.41     20.54 o 
   0  20   3       59.40       80.89     43.24 o 
   1  20   3        5.27       -8.81     18.62 o 
   2  20   3       31.70       -8.72     26.70 o 
   3  20   3       29.42       20.10     22.59 o 
   4  20   3        9.72      -11.83     23.15 o 
   5  20   3       28.38       54.07     29.00 o 
  -3  21   3       21.23       14.10     19.18 o 
  -2  21   3       13.34        1.16     20.64 o 
  -1  21   3       46.19       16.85     21.80 o 
   0  21   3      446.12      468.70     64.27 o 
   1  21   3      201.36      154.69     53.32 o 
   2  21   3        3.15      -19.20     19.20 o 
   3  21   3      127.27      128.75     37.73 o 
  -1  22   3      195.29      177.33     31.47 o 
   0  22   3        1.70       11.66     35.28 o 
 -10   0   4     1924.93     1949.10     60.65 o 
  -9   0   4      350.66      406.15     33.11 o 
  -8   0   4     1000.30      984.59     50.49 o 
  -7   0   4     2799.36     2582.53     57.30 o 
  -6   0   4       53.13       28.50     15.51 o 
  -5   0   4       37.78       40.12     14.60 o 
  -4   0   4     4392.83     4602.29     60.45 o 
  -3   0   4    18832.51    18242.25    122.22 o 
  -2   0   4      476.57      647.41     30.56 o 
  -1   0   4     9177.61     9599.04    100.10 o 
   0   0   4    14932.49    15382.15     72.50 o 
   1   0   4    25143.88    25538.50    106.47 o 
   2   0   4     5645.52     5420.19     44.18 o 
   3   0   4     2661.68     2834.15     35.90 o 
   4   0   4      191.34      253.26     15.15 o 
   5   0   4      932.30     1008.96     22.76 o 
   6   0   4     1857.88     1663.89     40.91 o 
   7   0   4      835.28      834.26     84.98 o 
   8   0   4      368.31      325.35     49.50 o 
   9   0   4     1512.90     1349.56     68.13 o 
  10   0   4      455.86      507.22     55.68 o 
  11   0   4       12.05      -22.05     27.49 o 
  12   0   4       32.28      -25.99     25.99 o 
 -11   1   4       40.48       16.53     15.75 o 
 -10   1   4      307.11      282.14     16.95 o 
  -9   1   4      177.66      221.52     22.27 o 
  -8   1   4      112.12      113.09     17.86 o 
  -7   1   4      609.99      679.19     27.14 o 
  -6   1   4      871.08      871.12     27.50 o 
  -5   1   4     7357.72     6968.90     71.81 o 
  -4   1   4     5690.82     5619.96     84.31 o 
  -3   1   4     1325.07     1358.95     26.22 o 
  -2   1   4     3252.88     2987.01     53.84 o 
  -1   1   4     4557.65     4385.33     80.68 o 
   0   1   4      823.71      913.52     16.61 o 
   1   1   4      237.96      260.24      8.90 o 
   2   1   4     9000.67     8981.10    193.85 o 
   3   1   4     3792.50     3645.85     27.34 o 
   4   1   4     7839.22     8116.54     47.55 o 
   5   1   4      959.47     1009.26     16.39 o 
   6   1   4      230.43      227.51     13.99 o 
   7   1   4      859.86      870.27     24.63 o 
   8   1   4       99.00      117.48     18.59 o 
   9   1   4      136.38      134.86     24.44 o 
  10   1   4       12.11        6.62     26.19 o 
  11   1   4      234.22      233.86     29.82 o 
 -11   2   4      290.36      273.96     30.50 o 
 -10   2   4      189.20      253.42     27.95 o 
  -9   2   4       84.68       58.46     13.02 o 
  -8   2   4       28.55       21.17     14.01 o 
  -7   2   4      136.31      155.18     17.58 o 
  -6   2   4      839.55      743.85     25.35 o 
  -5   2   4      296.50      336.78     23.58 o 
  -4   2   4     1807.49     1837.67     76.36 o 
  -3   2   4      565.59      492.15     42.89 o 
  -2   2   4     2595.32     2822.11     28.89 o 
  -1   2   4      250.62      265.82     11.61 o 
   0   2   4      801.62      844.41     33.77 o 
   1   2   4     5271.25     5626.11     40.46 o 
   2   2   4      558.89      455.91     14.60 o 
   3   2   4     1537.08     1944.75     24.92 o 
   4   2   4      376.72      393.89     12.96 o 
   5   2   4      741.89      701.12     16.41 o 
   6   2   4      626.67      604.10     17.60 o 
   7   2   4      114.11       93.80     22.70 o 
   8   2   4      183.45      215.83     20.99 o 
   9   2   4        8.95        1.68     17.81 o 
  10   2   4       31.62       28.91     21.26 o 
  11   2   4       44.35       36.23     22.08 o 
 -12   3   4       14.47      -33.00     33.00 o 
 -11   3   4        7.60        8.62     17.44 o 
 -10   3   4       18.86        2.48     15.61 o 
  -9   3   4      829.02      837.56     26.37 o 
  -8   3   4      115.97      112.20     13.73 o 
  -7   3   4     1108.61     1057.81     38.94 o 
  -6   3   4        3.62        0.64     13.84 o 
  -5   3   4     1943.91     1879.81     61.00 o 
  -4   3   4     1875.12     2038.88     87.58 o 
  -3   3   4     1384.46     1377.60     42.14 o 
  -2   3   4       68.17       65.23      8.17 o 
  -1   3   4     1686.48     1550.91     28.43 o 
   0   3   4     6788.36     6738.85     82.93 o 
   1   3   4      561.53      525.54     12.22 o 
   2   3   4    14372.22    14535.30     59.59 o 
   3   3   4       60.89       59.76      6.37 o 
   4   3   4        0.85        6.86      5.94 o 
   5   3   4        2.68        7.72      6.91 o 
   6   3   4       47.89       56.04      9.53 o 
   7   3   4      122.27      147.41     15.14 o 
   8   3   4       17.45       25.66     15.67 o 
   9   3   4       40.06       11.96     15.70 o 
  10   3   4      308.29      315.88     32.05 o 
  11   3   4       10.84       20.10     20.21 o 
 -12   4   4        1.89      -10.42     19.95 o 
 -11   4   4       40.49       37.59     20.38 o 
 -10   4   4      248.91      265.98     38.08 o 
  -9   4   4      110.18      121.84     21.59 o 
  -8   4   4      429.77      486.04     25.49 o 
  -7   4   4     1153.16     1229.18     32.08 o 
  -6   4   4       16.20       21.25     13.12 o 
  -5   4   4      675.79      635.65     24.03 o 
  -4   4   4       22.82       21.23     10.13 o 
  -3   4   4     1160.96     1207.84     71.91 o 
  -2   4   4      368.45      322.35     17.59 o 
  -1   4   4     1110.38     1035.30     24.11 o 
   0   4   4     2508.58     2496.91     59.06 o 
   1   4   4      494.39      576.30     43.44 o 
   2   4   4     1121.18     1193.87     15.62 o 
   3   4   4      305.28      341.41     10.78 o 
   4   4   4       59.83       75.37      7.58 o 
   5   4   4      290.79      289.11     17.27 o 
   6   4   4      140.26      205.25     15.53 o 
   7   4   4      131.23      161.34     15.81 o 
   8   4   4     1017.33     1046.41     44.69 o 
   9   4   4      342.40      385.70     27.18 o 
  10   4   4        0.28       11.98     16.79 o 
  11   4   4        0.63       -6.68     21.94 o 
 -11   5   4       18.75       13.00     19.91 o 
 -10   5   4       85.56      103.33     22.35 o 
  -9   5   4     1165.28     1229.23     71.67 o 
  -8   5   4     1865.96     1833.36     39.76 o 
  -7   5   4      107.84       77.93     13.97 o 
  -6   5   4      191.56      171.26     15.26 o 
  -5   5   4     4381.41     4438.28     49.55 o 
  -4   5   4     7941.81     7682.73    223.68 o 
  -3   5   4       78.63       47.74      8.62 o 
  -2   5   4     1433.09     1523.46     25.76 o 
  -1   5   4       17.27       12.67      6.59 o 
   0   5   4     2745.64     2636.26     26.10 o 
   1   5   4      964.64     1083.19     15.62 o 
   2   5   4       12.07       25.49      5.29 o 
   3   5   4     1338.53     1401.28     16.19 o 
   4   5   4     1025.99     1011.06     23.16 o 
   5   5   4      533.16      475.38     19.38 o 
   6   5   4      429.16      396.29     20.63 o 
   7   5   4     2113.44     2030.03     38.36 o 
   8   5   4      911.67      954.72     28.83 o 
   9   5   4       10.11       -0.26     21.18 o 
  10   5   4       28.07       48.78     18.85 o 
  11   5   4      109.77      123.48     27.31 o 
 -11   6   4      414.66      427.36     47.18 o 
 -10   6   4       99.55      125.23     24.34 o 
  -9   6   4       83.57       62.62     21.17 o 
  -8   6   4      634.69      697.36     36.61 o 
  -7   6   4     1045.73     1063.45     29.77 o 
  -6   6   4     2289.63     2488.11    182.05 o 
  -5   6   4      120.03       97.41     16.63 o 
  -4   6   4     3661.82     3475.09    167.49 o 
  -3   6   4     6769.04     6393.20     46.34 o 
  -2   6   4       87.48      160.16     10.14 o 
  -1   6   4      129.49      140.89     11.23 o 
   0   6   4        5.54        6.62      4.94 o 
   1   6   4     2428.10     2274.28     21.81 o 
   2   6   4     3862.67     3728.28     34.67 o 
   3   6   4      166.81      144.34     12.88 o 
   4   6   4     3855.48     3879.56     96.17 o 
   5   6   4     3671.03     3610.88     60.48 o 
   6   6   4     2151.14     2021.77     35.02 o 
   7   6   4      479.22      479.50     24.43 o 
   8   6   4      269.35      265.98     26.98 o 
   9   6   4      173.31      127.00     20.86 o 
  10   6   4      161.94      230.55     24.48 o 
  11   6   4      164.05      154.82     24.22 o 
 -11   7   4      244.21      308.52     38.95 o 
 -10   7   4       16.21       22.22     20.74 o 
  -9   7   4     1054.62     1170.39     46.19 o 
  -8   7   4     1579.21     1540.99     49.06 o 
  -7   7   4     1234.28     1312.76     33.58 o 
  -6   7   4      507.97      504.72     21.94 o 
  -5   7   4     1238.12     1151.66     23.62 o 
  -4   7   4     1574.89     1589.99     30.96 o 
  -3   7   4     1593.71     1400.92     26.25 o 
  -2   7   4      606.18      628.95     16.76 o 
  -1   7   4     4167.28     3795.76     50.18 o 
   0   7   4     1736.27     1487.16     26.40 o 
   1   7   4      290.35      358.89     13.40 o 
   2   7   4        3.97        9.45      6.40 o 
   3   7   4     3326.95     3380.72     43.13 o 
   4   7   4     1011.87     1057.16     27.78 o 
   5   7   4      977.57      968.02     46.24 o 
   6   7   4      682.57      725.01     28.21 o 
   7   7   4     2384.40     2553.02     70.74 o 
   8   7   4      868.80      916.43     38.29 o 
   9   7   4       16.32       18.61     17.21 o 
  10   7   4      103.70      121.49     21.88 o 
  11   7   4       49.92       72.97     21.35 o 
 -11   8   4      107.26       96.76     24.43 o 
 -10   8   4      155.63      130.66     34.14 o 
  -9   8   4       48.40       45.42     20.60 o 
  -8   8   4      700.86      703.87     37.52 o 
  -7   8   4      433.25      401.06     90.26 o 
  -6   8   4      664.53      724.90     25.21 o 
  -5   8   4       26.93       28.34      8.79 o 
  -4   8   4     1255.12     1280.45     23.83 o 
  -3   8   4     4951.93     5083.30     95.26 o 
  -2   8   4     1645.81     1508.00     48.80 o 
  -1   8   4     2904.82     3150.82     44.47 o 
   0   8   4      204.58      268.72     12.36 o 
   1   8   4     4699.93     4469.72     60.65 o 
   2   8   4      892.36      842.77     13.13 o 
   3   8   4       16.56       42.09     11.20 o 
   4   8   4       32.87       31.44     11.67 o 
   5   8   4     1201.39     1054.35     30.81 o 
   6   8   4      280.93      294.32     21.63 o 
   7   8   4       71.70       68.95     16.24 o 
   8   8   4       25.45       22.41     13.69 o 
   9   8   4      294.20      336.93     23.28 o 
  10   8   4      149.20      158.63     22.74 o 
  11   8   4       12.11      -23.41     25.50 o 
 -11   9   4        2.13      -18.63     18.63 o 
 -10   9   4       65.41       62.29     21.46 o 
  -9   9   4       56.29       57.04     20.43 o 
  -8   9   4       15.43       -9.03     30.99 o 
  -7   9   4      597.07      642.10     35.79 o 
  -6   9   4      138.94      167.43     16.19 o 
  -5   9   4     2911.63     2769.95     50.02 o 
  -4   9   4      369.91      382.84     16.49 o 
  -3   9   4        5.35       18.20      7.84 o 
  -2   9   4       62.90       40.39      8.58 o 
  -1   9   4        6.09        4.39      6.97 o 
   0   9   4      606.62      634.60     17.47 o 
   1   9   4     1322.19     1434.38     50.55 o 
   2   9   4       27.08       43.31      8.10 o 
   3   9   4      610.81      631.27     31.41 o 
   4   9   4      687.22      655.17     25.42 o 
   5   9   4       54.52       48.33     13.64 o 
   6   9   4      723.45      688.98     28.20 o 
   7   9   4      277.11      319.04     22.74 o 
   8   9   4      262.30      257.58     20.57 o 
   9   9   4       89.47       99.57     17.54 o 
  10   9   4        7.53      -15.58     21.83 o 
 -10  10   4        2.10      -29.85     29.85 o 
  -9  10   4        9.26       -9.49     17.37 o 
  -8  10   4       56.41       44.38     18.88 o 
  -7  10   4       43.11       33.26     18.21 o 
  -6  10   4      144.35      135.58     21.47 o 
  -5  10   4      713.50      747.22     21.71 o 
  -4  10   4      353.07      363.18     16.77 o 
  -3  10   4      396.76      427.95     17.07 o 
  -2  10   4     1140.40     1185.23     23.40 o 
  -1  10   4      141.70      151.09     11.66 o 
   0  10   4      956.24      974.35     21.19 o 
   1  10   4     1956.34     1957.76     43.41 o 
   2  10   4      982.23      983.72     25.15 o 
   3  10   4      385.21      419.76     29.45 o 
   4  10   4       87.44       84.45     21.93 o 
   5  10   4      239.57      264.89     20.14 o 
   6  10   4      108.17      113.67     16.66 o 
   7  10   4       61.64       85.45     17.47 o 
   8  10   4       16.89        1.61     14.51 o 
   9  10   4        3.51       11.37     14.79 o 
  10  10   4       20.24       11.24     24.12 o 
 -10  11   4       27.82       13.35     20.44 o 
  -9  11   4      194.11      273.96     31.32 o 
  -8  11   4      365.64      390.17     34.74 o 
  -7  11   4        0.85       12.23     18.73 o 
  -6  11   4        2.24        9.71     11.51 o 
  -5  11   4      145.88      154.41     19.52 o 
  -4  11   4      394.42      405.44     17.52 o 
  -3  11   4      131.50      122.92     11.81 o 
  -2  11   4     1141.39     1159.79     24.84 o 
  -1  11   4      837.78      784.95     21.27 o 
   0  11   4      865.64      963.88     22.46 o 
   1  11   4      388.00      454.40     17.44 o 
   2  11   4        4.53        0.07     10.17 o 
   3  11   4      694.60      673.10     62.54 o 
   4  11   4      566.11      596.25     34.68 o 
   5  11   4       29.98       12.56     16.73 o 
   6  11   4       13.36       10.10     13.01 o 
   7  11   4      379.05      387.12     25.77 o 
   8  11   4       41.97       48.20     16.02 o 
   9  11   4        0.62       -3.41     16.86 o 
  10  11   4       52.45       33.31     20.62 o 
 -10  12   4      302.49      417.73     38.72 o 
  -9  12   4      100.51      127.62     28.17 o 
  -8  12   4      352.75      350.78     79.23 o 
  -7  12   4     1363.38     1363.62     50.39 o 
  -6  12   4      114.29      111.06     15.46 o 
  -5  12   4      201.55      213.78     19.22 o 
  -4  12   4       25.86       40.00     10.58 o 
  -3  12   4      845.75      911.91     24.07 o 
  -2  12   4     2284.80     2311.07     34.70 o 
  -1  12   4      244.77      242.22     15.07 o 
   0  12   4      795.27      802.23     22.11 o 
   1  12   4     2333.53     2289.53     43.00 o 
   2  12   4     1034.11      851.37     42.11 o 
   3  12   4       30.02       18.42     19.45 o 
   4  12   4      128.47      126.47     23.63 o 
   5  12   4      181.05      176.31     24.28 o 
   6  12   4      869.68      836.87     41.35 o 
   7  12   4      342.55      345.22     25.26 o 
   8  12   4      215.66      234.96     31.90 o 
   9  12   4      311.59      359.57     36.75 o 
  -9  13   4      133.21      136.33     26.84 o 
  -8  13   4      485.99      599.97     77.11 o 
  -7  13   4      426.43      488.47     35.94 o 
  -6  13   4       34.56       26.18     13.35 o 
  -5  13   4     2681.93     2633.43     46.69 o 
  -4  13   4      930.32     1008.66     31.35 o 
  -3  13   4     1200.78     1132.87     26.18 o 
  -2  13   4     2640.06     2517.39     43.41 o 
  -1  13   4     1474.36     1461.98     32.58 o 
   0  13   4      164.14      176.91     14.42 o 
   1  13   4     1239.22     1206.56     31.72 o 
   2  13   4       11.99       13.33     18.43 o 
   3  13   4     2019.01     2065.78     55.21 o 
   4  13   4     2236.76     2012.73     55.88 o 
   5  13   4       26.40       -5.03     18.26 o 
   6  13   4      296.56      265.09     28.19 o 
   7  13   4      557.37      550.32     38.34 o 
   8  13   4      224.07      210.41     31.07 o 
   9  13   4       95.96       81.16     25.11 o 
  -9  14   4       24.20       30.06     23.55 o 
  -8  14   4       40.82       42.43     20.69 o 
  -7  14   4      675.27      666.87     39.70 o 
  -6  14   4      690.39      725.50     29.61 o 
  -5  14   4       99.35      106.46     16.40 o 
  -4  14   4       43.64       42.26     13.94 o 
  -3  14   4      984.50      973.25     25.54 o 
  -2  14   4      534.49      543.34     21.69 o 
  -1  14   4        2.39       -8.36      9.74 o 
   0  14   4      877.40      921.23     29.22 o 
   1  14   4      351.62      390.30     30.44 o 
   2  14   4     1171.82     1154.92     46.38 o 
   3  14   4       19.41       35.06     20.48 o 
   4  14   4      385.24      300.18     30.74 o 
   5  14   4      387.05      421.94     61.71 o 
   6  14   4      604.18      620.47     54.07 o 
   7  14   4      295.74      276.31     38.99 o 
   8  14   4       18.94       20.67     22.30 o 
   9  14   4       82.27       52.99     26.71 o 
  -8  15   4       70.21       57.10     23.87 o 
  -7  15   4        0.06      -18.22     18.22 o 
  -6  15   4      222.88      220.45     21.08 o 
  -5  15   4        4.61       -3.82     12.52 o 
  -4  15   4       12.15       10.79     12.35 o 
  -3  15   4     2044.96     2038.49     43.34 o 
  -2  15   4       14.82       -0.26     10.31 o 
  -1  15   4     1191.02     1224.16     28.95 o 
   0  15   4        6.02        4.44     13.78 o 
   1  15   4        9.02       12.23     13.19 o 
   2  15   4      379.94      385.54     32.50 o 
   3  15   4      327.08      316.73     32.88 o 
   4  15   4       17.27        1.12     18.12 o 
   5  15   4      178.79      169.49     29.20 o 
   6  15   4      121.59       98.14     25.80 o 
   7  15   4      133.21       96.17     25.85 o 
   8  15   4       94.89       48.24     25.96 o 
  -8  16   4       20.63       -2.29     19.01 o 
  -7  16   4       42.42       55.85     21.76 o 
  -6  16   4       11.52        3.81     17.23 o 
  -5  16   4       10.01       10.44     12.82 o 
  -4  16   4       34.30       37.66     14.25 o 
  -3  16   4       98.09       94.60     16.19 o 
  -2  16   4        0.28        3.51     10.51 o 
  -1  16   4       90.28      114.92     18.23 o 
   0  16   4        9.00        6.65     12.69 o 
   1  16   4       12.01       35.60     19.42 o 
   2  16   4      399.20      442.73     36.19 o 
   3  16   4      142.15      157.35     28.15 o 
   4  16   4        0.29      -20.01     20.01 o 
   5  16   4       10.01       -5.54     19.74 o 
   6  16   4       51.11       42.98     24.54 o 
   7  16   4       29.19       28.13     24.29 o 
   8  16   4        2.57      -12.01     25.00 o 
  -7  17   4      100.93       75.18     25.05 o 
  -6  17   4       19.53      -12.70     18.35 o 
  -5  17   4      106.84      109.47     21.95 o 
  -4  17   4      268.39      250.90     22.35 o 
  -3  17   4      122.59      118.33     18.02 o 
  -2  17   4      200.11      168.45     23.47 o 
  -1  17   4      195.79      190.28     28.83 o 
   0  17   4        4.80       -7.68     12.75 o 
   1  17   4      133.50      102.53     24.37 o 
   2  17   4       67.79       42.08     28.71 o 
   3  17   4        8.25       34.25     23.04 o 
   4  17   4       21.49       35.85     23.33 o 
   5  17   4        2.72        5.22     21.74 o 
   6  17   4       69.88       46.86     25.40 o 
   7  17   4       71.12       47.05     28.12 o 
  -6  18   4      260.68      265.56     31.00 o 
  -5  18   4      151.36      166.88     20.29 o 
  -4  18   4        8.66        8.92     13.75 o 
  -3  18   4      912.56      935.53     33.87 o 
  -2  18   4      182.12      193.00     28.35 o 
  -1  18   4        0.28        3.10     13.72 o 
   0  18   4       35.32       25.97     15.62 o 
   1  18   4      617.68      584.45     39.70 o 
   2  18   4      582.58      630.22     56.51 o 
   3  18   4       41.63       25.89     21.76 o 
   4  18   4      106.70       93.34     26.90 o 
   5  18   4       95.25      134.89     28.05 o 
   6  18   4       57.42       64.15     28.38 o 
  -6  19   4       85.22       80.91     25.83 o 
  -5  19   4       85.08       53.20     23.44 o 
  -4  19   4      321.28      297.07     23.98 o 
  -3  19   4      131.22      167.16     25.78 o 
  -2  19   4      261.78      243.89     41.47 o 
  -1  19   4     1192.72     1131.02     53.05 o 
   0  19   4      602.23      613.59     38.18 o 
   1  19   4       27.05       27.04     20.69 o 
   2  19   4      583.23      666.72     44.85 o 
   3  19   4      183.86      217.31     31.28 o 
   4  19   4       12.08        3.83     20.97 o 
   5  19   4      101.43      114.25     29.50 o 
  -4  20   4       40.51       26.08     19.19 o 
  -3  20   4      510.02      499.41     36.34 o 
  -2  20   4      402.82      418.48     33.55 o 
  -1  20   4       28.54       38.52     21.13 o 
   0  20   4       43.73       82.30     40.17 o 
   1  20   4      551.83      560.17     49.58 o 
   2  20   4      355.47      380.01     47.57 o 
   3  20   4       16.80       -3.94     23.03 o 
   4  20   4        3.53      -10.15     24.06 o 
  -3  21   4       48.54       40.41     26.54 o 
  -2  21   4       10.44        7.55     19.38 o 
  -1  21   4      157.82      177.37     42.69 o 
   0  21   4      381.13      332.21     54.19 o 
   1  21   4      104.11       76.51     25.71 o 
   2  21   4       31.21       34.92     25.03 o 
   3  21   4       54.51       65.08     25.90 o 
 -11   1   5       89.05       83.97     18.66 o 
 -10   1   5       47.07       45.16     15.55 o 
  -9   1   5      348.82      350.27     23.20 o 
  -8   1   5      777.80      805.50     28.42 o 
  -7   1   5       14.96       16.32     12.62 o 
  -6   1   5     2761.64     2720.65     39.85 o 
  -5   1   5       22.40        5.39      9.51 o 
  -4   1   5     2793.93     2647.89     54.33 o 
  -3   1   5      411.03      380.92     18.09 o 
  -2   1   5       51.23       38.55      9.55 o 
  -1   1   5     2280.59     2252.49     30.32 o 
   0   1   5     3072.16     2858.78     28.94 o 
   1   1   5     6715.36     7073.92     63.43 o 
   2   1   5     7115.43     7365.84     57.70 o 
   3   1   5    16061.73    16562.62    474.88 o 
   4   1   5       25.72       47.34      6.79 o 
   5   1   5       41.06       33.49      8.16 o 
   6   1   5        1.71        4.90      9.03 o 
   7   1   5      135.02      143.06     14.20 o 
   8   1   5      485.43      471.81     27.54 o 
   9   1   5        6.33        6.18     19.97 o 
  10   1   5      364.63      298.56     37.65 o 
  11   1   5       83.81       59.71     25.07 o 
 -12   2   5       79.62       77.34     31.50 o 
 -11   2   5      385.74      437.38     29.52 o 
 -10   2   5      398.96      418.86     21.15 o 
  -9   2   5      694.99      694.61     24.94 o 
  -8   2   5      309.22      330.84     23.81 o 
  -7   2   5       12.91       20.52     13.44 o 
  -6   2   5      132.27      165.15     21.47 o 
  -5   2   5      250.04      346.87     27.44 o 
  -4   2   5      432.27      372.55     19.35 o 
  -3   2   5    10707.58     9902.22     97.30 o 
  -2   2   5     1533.98     1402.05     21.86 o 
  -1   2   5      162.54      131.49     12.09 o 
   0   2   5     2209.11     1975.69     23.53 o 
   1   2   5     3729.25     3798.60     41.58 o 
   2   2   5     4964.72     5372.17     73.10 o 
   3   2   5       26.81       19.86      6.00 o 
   4   2   5      151.86      144.74      9.82 o 
   5   2   5     3547.08     3307.12     56.85 o 
   6   2   5      663.45      664.52     20.77 o 
   7   2   5      665.12      653.11     28.27 o 
   8   2   5     1102.67     1023.94     61.42 o 
   9   2   5      170.03      191.61     26.64 o 
  10   2   5        6.78       -9.80     21.03 o 
  11   2   5       33.75       50.80     23.68 o 
 -11   3   5        0.18      -11.37     12.92 o 
 -10   3   5      264.02      278.51     29.94 o 
  -9   3   5      825.66      839.37     30.98 o 
  -8   3   5      243.61      323.03     28.35 o 
  -7   3   5      587.14      541.30     31.24 o 
  -6   3   5     2896.57     3018.60     57.96 o 
  -5   3   5     4118.29     3611.71    126.21 o 
  -4   3   5     3484.66     3523.27    232.66 o 
  -3   3   5      331.93      424.19     14.36 o 
  -2   3   5     1549.65     1557.34     23.24 o 
  -1   3   5     1842.73     1723.63     22.60 o 
   0   3   5     2992.39     2726.46    234.07 o 
   1   3   5     1560.71     1783.06     19.47 o 
   2   3   5     4920.12     5005.91     33.10 o 
   3   3   5     9082.10     8987.52     61.36 o 
   4   3   5     1518.90     1615.29     35.59 o 
   5   3   5      151.47      149.46     10.95 o 
   6   3   5     1315.79     1242.21    104.51 o 
   7   3   5     1479.48     1514.03     45.52 o 
   8   3   5      224.66      238.64     22.40 o 
   9   3   5       50.60       64.86     18.43 o 
  10   3   5      323.15      372.76     35.24 o 
  11   3   5       90.09       85.23     26.63 o 
 -11   4   5       27.32      -11.25     24.93 o 
 -10   4   5      222.85      237.80     35.99 o 
  -9   4   5      116.11       91.18     16.16 o 
  -8   4   5      683.43      673.29     27.18 o 
  -7   4   5     4419.53     4266.63     71.14 o 
  -6   4   5      861.70      797.03     35.48 o 
  -5   4   5       15.57       26.04     13.57 o 
  -4   4   5       19.97       17.97     11.74 o 
  -3   4   5     3533.59     3409.14     86.51 o 
  -2   4   5     2041.26     2149.68     83.99 o 
  -1   4   5      171.70      217.78     11.56 o 
   0   4   5      104.36       84.17      7.55 o 
   1   4   5     9515.71     9456.17     85.93 o 
   2   4   5    10798.92    10512.60     86.71 o 
   3   4   5     1128.30     1043.32     16.71 o 
   4   4   5      998.26     1069.27     18.32 o 
   5   4   5     2615.62     2592.30     29.74 o 
   6   4   5     1523.60     1457.52     30.98 o 
   7   4   5      509.36      557.44     34.92 o 
   8   4   5      458.87      424.97     28.24 o 
   9   4   5     1245.57     1333.43     42.17 o 
  10   4   5       37.80       43.87     28.12 o 
  11   4   5       21.65       15.77     26.31 o 
 -11   5   5        1.33      -16.29     16.29 o 
 -10   5   5      328.39      353.32     37.45 o 
  -9   5   5      109.43      151.06     23.75 o 
  -8   5   5        1.14        4.07     11.75 o 
  -7   5   5      145.26      132.26     16.03 o 
  -6   5   5      100.61       93.54     17.47 o 
  -5   5   5     2378.09     2142.69     89.79 o 
  -4   5   5     2627.21     2456.43     36.09 o 
  -3   5   5      320.96      322.38     16.69 o 
  -2   5   5     3984.98     3951.73     89.72 o 
  -1   5   5      299.76      411.24     14.77 o 
   0   5   5      319.03      323.24     11.50 o 
   1   5   5        3.87       -5.62      6.24 o 
   2   5   5      351.85      343.05     11.66 o 
   3   5   5     1868.74     1771.89     26.20 o 
   4   5   5     7160.19     7197.38    111.75 o 
   5   5   5       20.18       18.62     11.20 o 
   6   5   5     1175.64     1224.65     29.89 o 
   7   5   5     2656.63     2592.54     41.73 o 
   8   5   5        5.23       29.13     16.26 o 
   9   5   5      171.14      183.38     23.23 o 
  10   5   5       83.06       52.89     19.93 o 
  11   5   5        3.79       -7.77     22.11 o 
 -11   6   5        0.83      -17.03     17.03 o 
 -10   6   5       16.12       -6.24     18.50 o 
  -9   6   5       39.99       17.94     17.65 o 
  -8   6   5       29.12       64.63     14.99 o 
  -7   6   5      165.85      209.39     18.39 o 
  -6   6   5      283.75      319.86     19.30 o 
  -5   6   5      613.61      654.84     22.80 o 
  -4   6   5      993.35      966.23     21.33 o 
  -3   6   5      308.10      343.56     17.25 o 
  -2   6   5      358.05      335.48     16.79 o 
  -1   6   5      234.04      343.02     16.40 o 
   0   6   5     1116.14     1329.42     18.62 o 
   1   6   5      939.58      936.28     27.37 o 
   2   6   5       17.16       19.57      6.11 o 
   3   6   5       31.66       19.95      5.30 o 
   4   6   5       40.65       74.10     12.38 o 
   5   6   5      421.67      423.64     22.13 o 
   6   6   5      163.38      183.98     17.23 o 
   7   6   5       18.35       35.07     13.61 o 
   8   6   5       12.44       -0.29     14.52 o 
   9   6   5       52.80       71.68     18.85 o 
  10   6   5        0.44       -2.50     16.90 o 
  11   6   5       13.09       34.09     26.46 o 
 -11   7   5        0.60      -16.28     16.28 o 
 -10   7   5      124.47      115.55     31.86 o 
  -9   7   5       55.33       42.03     21.30 o 
  -8   7   5      487.17      503.72     33.82 o 
  -7   7   5       42.03       42.33     13.29 o 
  -6   7   5      471.49      427.31     21.42 o 
  -5   7   5      677.89      657.93     45.90 o 
  -4   7   5      309.74      326.47     15.26 o 
  -3   7   5       26.38       22.64      7.35 o 
  -2   7   5      127.67      113.64      9.90 o 
  -1   7   5       49.00       58.52      9.05 o 
   0   7   5       48.34       48.56      6.65 o 
   1   7   5       13.24        5.13      4.73 o 
   2   7   5      181.03      161.97     10.76 o 
   3   7   5       33.38       28.21      4.97 o 
   4   7   5       25.44       14.19     10.53 o 
   5   7   5       14.36       29.17     12.49 o 
   6   7   5     2134.15     2151.86     67.50 o 
   7   7   5      967.62      913.51     29.17 o 
   8   7   5        0.65       -8.94     12.68 o 
   9   7   5        3.46       -3.60     16.09 o 
  10   7   5       40.66       14.71     27.16 o 
  11   7   5        3.26       -6.39     18.79 o 
 -11   8   5        1.19      -19.42     21.04 o 
 -10   8   5      129.01      155.02     27.83 o 
  -9   8   5       24.55       31.54     18.40 o 
  -8   8   5      817.53      827.91     51.31 o 
  -7   8   5      366.69      384.20     22.26 o 
  -6   8   5      117.34       98.15     13.91 o 
  -5   8   5      168.25      152.22     12.54 o 
  -4   8   5      870.52      871.25     21.29 o 
  -3   8   5      398.58      386.12     17.81 o 
  -2   8   5      787.56      754.73     18.59 o 
  -1   8   5      270.31      311.76     13.86 o 
   0   8   5      855.80      750.37     24.46 o 
   1   8   5     3224.05     2927.36     24.56 o 
   2   8   5      920.04      870.87     19.86 o 
   3   8   5     1474.40     1454.51     42.34 o 
   4   8   5      546.87      533.99     23.49 o 
   5   8   5     1192.13     1159.43     35.33 o 
   6   8   5      969.15      978.27     28.58 o 
   7   8   5       18.10       22.11     13.33 o 
   8   8   5      262.47      255.11     21.05 o 
   9   8   5      557.54      592.79     34.95 o 
  10   8   5       45.54       74.77     20.40 o 
 -11   9   5        6.75      -24.65     24.65 o 
 -10   9   5      293.49      324.09     42.92 o 
  -9   9   5      289.09      355.27     65.02 o 
  -8   9   5      552.67      450.92     91.64 o 
  -7   9   5        5.61      -12.39     14.83 o 
  -6   9   5       33.92       38.48     12.10 o 
  -5   9   5     2261.50     2238.37     65.76 o 
  -4   9   5     1392.03     1371.70     39.44 o 
  -3   9   5      313.34      313.62     15.32 o 
  -2   9   5     3164.63     2995.28     56.11 o 
  -1   9   5     1763.18     1816.74     27.22 o 
   0   9   5     5426.32     5593.27     50.17 o 
   1   9   5       22.01       14.16      7.19 o 
   2   9   5      681.21      597.53     17.06 o 
   3   9   5     3055.54     2587.96    176.11 o 
   4   9   5     2608.64     2596.26     52.76 o 
   5   9   5        6.47        3.22     13.81 o 
   6   9   5      135.13      168.56     17.82 o 
   7   9   5      914.29      899.87     38.58 o 
   8   9   5       79.77       84.31     17.12 o 
   9   9   5       39.10       14.97     18.54 o 
  10   9   5       78.00       40.97     18.91 o 
 -10  10   5       53.46       53.77     22.73 o 
  -9  10   5       48.71       35.84     20.49 o 
  -8  10   5      452.93      490.12     35.70 o 
  -7  10   5      109.27      114.82     23.06 o 
  -6  10   5      407.84      411.57     20.00 o 
  -5  10   5      245.12      241.48     15.70 o 
  -4  10   5     2786.33     2702.55     36.59 o 
  -3  10   5     6220.15     6299.25     54.10 o 
  -2  10   5     3059.89     3258.75     38.20 o 
  -1  10   5      134.42      138.51     12.60 o 
   0  10   5     2808.72     2838.14     36.84 o 
   1  10   5     2243.44     2143.19     36.99 o 
   2  10   5      297.79      284.59     11.31 o 
   3  10   5       27.95       28.46     22.76 o 
   4  10   5      861.64      905.61     52.18 o 
   5  10   5     1145.18     1044.89     34.22 o 
   6  10   5      198.92      199.34     23.58 o 
   7  10   5       17.14       15.09     12.94 o 
   8  10   5      357.65      356.49     23.38 o 
   9  10   5      274.70      303.93     27.08 o 
  10  10   5      109.81      108.56     27.49 o 
 -10  11   5        0.93        3.32     21.40 o 
  -9  11   5      144.63       98.90     46.35 o 
  -8  11   5      382.67      374.35     32.33 o 
  -7  11   5      233.00      244.15     27.84 o 
  -6  11   5      247.29      302.10     23.33 o 
  -5  11   5      905.72      932.92     24.78 o 
  -4  11   5        1.17       -3.94      8.98 o 
  -3  11   5       16.12       15.71      9.56 o 
  -2  11   5       27.65       51.50     10.48 o 
  -1  11   5     2540.57     2543.52     34.22 o 
   0  11   5     2677.13     2768.26     34.68 o 
   1  11   5      537.30      566.00     21.60 o 
   2  11   5     2099.39     2058.64     53.80 o 
   3  11   5     1993.44     1989.12     52.85 o 
   4  11   5        4.12        1.60     28.51 o 
   5  11   5       45.91       56.79     22.31 o 
   6  11   5        8.39       13.48     14.15 o 
   7  11   5      123.45      137.40     16.90 o 
   8  11   5      304.30      278.92     21.98 o 
   9  11   5       26.12       40.13     16.26 o 
  10  11   5       77.94       53.02     29.31 o 
 -10  12   5        5.93       -0.92     29.50 o 
  -9  12   5       33.78       24.41     20.94 o 
  -8  12   5       25.57        7.63     19.59 o 
  -7  12   5        6.43      -15.31     15.31 o 
  -6  12   5      113.08       95.37     15.64 o 
  -5  12   5       51.79       42.84     13.17 o 
  -4  12   5       26.54       28.30     10.75 o 
  -3  12   5      611.71      554.16     20.93 o 
  -2  12   5       20.31       13.68      9.69 o 
  -1  12   5       45.39       48.51     10.51 o 
   0  12   5     1613.65     1545.83     27.22 o 
   1  12   5      258.99      234.08     29.04 o 
   2  12   5      148.01      117.50     21.95 o 
   3  12   5        0.45      -18.35     18.35 o 
   4  12   5      353.21      307.02     31.05 o 
   5  12   5      196.14      173.12     24.19 o 
   6  12   5      295.09      239.07     29.31 o 
   7  12   5        2.20      -13.93     13.93 o 
   8  12   5        9.39        1.41     14.46 o 
   9  12   5        0.55      -18.73     18.73 o 
  -9  13   5       35.31       17.31     20.98 o 
  -8  13   5       54.89       40.29     42.02 o 
  -7  13   5        0.32       10.36     12.91 o 
  -6  13   5      148.59      155.47     18.63 o 
  -5  13   5      199.86      168.17     17.75 o 
  -4  13   5      366.58      402.78     19.08 o 
  -3  13   5      474.42      466.77     20.66 o 
  -2  13   5      109.07      116.20     13.39 o 
  -1  13   5       57.39       63.62     11.29 o 
   0  13   5      168.58      169.03     16.11 o 
   1  13   5      593.79      515.66     23.79 o 
   2  13   5      249.53      267.32     28.57 o 
   3  13   5        0.06       -9.18     16.75 o 
   4  13   5      102.47       85.00     23.97 o 
   5  13   5       29.63       44.41     22.35 o 
   6  13   5       70.39       57.14     25.75 o 
   7  13   5       17.15      -10.69     19.63 o 
   8  13   5        4.69      -18.34     18.34 o 
   9  13   5       25.67       18.43     21.28 o 
  -9  14   5       69.99       71.68     25.83 o 
  -8  14   5       63.22       43.52     23.10 o 
  -7  14   5       31.33       36.43     15.26 o 
  -6  14   5       37.68       47.02     18.92 o 
  -5  14   5        7.31       14.58     13.08 o 
  -4  14   5       10.59       -0.26     12.78 o 
  -3  14   5      294.04      283.25     20.41 o 
  -2  14   5       41.24       55.89     11.40 o 
  -1  14   5      343.62      363.55     19.26 o 
   0  14   5        2.24        9.17     11.95 o 
   1  14   5      439.27      395.68     22.78 o 
   2  14   5      702.57      643.40     36.99 o 
   3  14   5       42.38       36.12     20.40 o 
   4  14   5       55.45       51.63     21.45 o 
   5  14   5     1002.37      989.06     49.82 o 
   6  14   5      197.68      115.26     26.08 o 
   7  14   5      133.50      132.95     28.08 o 
   8  14   5      153.92      163.54     38.08 o 
  -8  15   5      154.62      157.70     28.34 o 
  -7  15   5       17.16       15.78     19.41 o 
  -6  15   5      604.06      613.47     29.48 o 
  -5  15   5      357.40      371.60     24.52 o 
  -4  15   5       12.46        2.74     12.46 o 
  -3  15   5      111.68      126.27     14.39 o 
  -2  15   5        4.83        1.44     10.07 o 
  -1  15   5      761.58      752.35     27.70 o 
   0  15   5     1180.23     1175.60     32.39 o 
   1  15   5      327.16      280.00     28.95 o 
   2  15   5     1169.98     1106.65    112.67 o 
   3  15   5      917.92      837.76     65.65 o 
   4  15   5       10.91       27.10     23.94 o 
   5  15   5      150.82      167.50     27.55 o 
   6  15   5      340.96      343.53     36.53 o 
   7  15   5      429.78      444.92     41.87 o 
   8  15   5      167.39      216.99     34.76 o 
  -8  16   5      132.82      114.89     28.06 o 
  -7  16   5      322.08      357.94     35.27 o 
  -6  16   5      202.08      253.12     23.51 o 
  -5  16   5       25.32       28.35     13.88 o 
  -4  16   5      173.46      196.62     20.54 o 
  -3  16   5     1673.36     1672.34     41.15 o 
  -2  16   5      340.51      404.69     20.87 o 
  -1  16   5       27.33       31.61     13.52 o 
   0  16   5      598.65      588.36     26.78 o 
   1  16   5     1036.22     1089.98     45.14 o 
   2  16   5      109.74      122.61     24.65 o 
   3  16   5       82.72       97.72     24.28 o 
   4  16   5      195.75      208.77     30.91 o 
   5  16   5      580.20      526.76     53.36 o 
   6  16   5      188.27      156.25     29.82 o 
   7  16   5        2.97      -21.40     21.40 o 
  -7  17   5       15.46       22.27     21.65 o 
  -6  17   5        9.36       -6.66     18.39 o 
  -5  17   5      338.48      394.93     25.75 o 
  -4  17   5      816.53      790.69     44.80 o 
  -3  17   5       62.92       70.32     17.26 o 
  -2  17   5     1245.95     1304.23     42.11 o 
  -1  17   5     1006.23     1043.56     32.69 o 
   0  17   5       44.30       48.42     15.66 o 
   1  17   5       32.56       40.38     20.09 o 
   2  17   5       63.93       27.49     19.30 o 
   3  17   5      329.27      380.51     37.25 o 
   4  17   5      462.23      425.15     37.71 o 
   5  17   5        2.85        8.19     23.12 o 
   6  17   5      203.34      223.80     34.77 o 
   7  17   5      276.00      237.24     35.90 o 
  -6  18   5       52.60       59.59     23.28 o 
  -5  18   5      148.00      126.65     19.56 o 
  -4  18   5      267.94      273.43     24.14 o 
  -3  18   5       17.81       43.84     19.66 o 
  -2  18   5       26.74       36.06     17.45 o 
  -1  18   5       27.81       15.91     14.04 o 
   0  18   5      209.35      194.36     26.87 o 
   1  18   5      406.84      442.49     35.35 o 
   2  18   5      227.65      221.98     31.98 o 
   3  18   5        0.01      -18.31     19.38 o 
   4  18   5        9.83       -7.72     18.98 o 
   5  18   5       32.32       -3.37     20.56 o 
   6  18   5       12.80       -3.99     24.88 o 
  -5  19   5       25.09       18.62     16.35 o 
  -4  19   5        6.78       18.78     15.36 o 
  -3  19   5       36.71       27.90     23.04 o 
  -2  19   5        6.67      -15.11     23.12 o 
  -1  19   5       37.33       51.09     20.98 o 
   0  19   5       12.00        2.78     18.51 o 
   1  19   5       19.34        4.12     19.83 o 
   2  19   5        1.74       15.50     20.71 o 
   3  19   5       37.80       33.63     24.53 o 
   4  19   5       77.43       43.27     26.46 o 
   5  19   5        0.56      -24.17     25.52 o 
  -4  20   5       11.81       17.18     25.52 o 
  -3  20   5       16.69       15.68     32.37 o 
  -2  20   5       11.67      -16.51     16.81 o 
  -1  20   5        6.65       45.68     34.58 o 
   0  20   5       26.81        6.71     18.17 o 
   1  20   5       77.30       97.44     25.91 o 
   2  20   5       34.21       -4.88     21.34 o 
   3  20   5       93.12       63.37     25.15 o 
   4  20   5      149.75      127.50     31.82 o 
  -2  21   5      502.99      434.36     36.06 o 
  -1  21   5      123.14      144.45     42.29 o 
   0  21   5        2.94      -13.15     32.13 o 
   1  21   5        0.24      -17.85     17.85 o 
   2  21   5        2.55      -19.93     19.93 o 
 -11   0   6       16.53        3.35     19.60 o 
 -10   0   6       21.84       50.31     21.77 o 
  -9   0   6      113.35       68.96     23.28 o 
  -8   0   6       25.10       51.59     21.44 o 
  -7   0   6     1016.21     1074.39     43.94 o 
  -6   0   6        3.53      -10.12     13.85 o 
  -5   0   6     3187.27     3213.39    134.01 o 
  -4   0   6       43.62       90.26     22.53 o 
  -3   0   6     2044.88     2091.02     59.94 o 
  -2   0   6       31.54       40.88     15.67 o 
  -1   0   6     3656.46     3626.93     70.49 o 
   0   0   6      743.40      745.27     17.60 o 
   1   0   6     5184.78     5578.79     50.34 o 
   2   0   6    11252.86    12002.17     70.45 o 
   3   0   6     1766.19     2087.94    130.51 o 
   4   0   6     2384.86     2049.26     56.54 o 
   5   0   6       28.62       23.74     12.15 o 
   6   0   6      418.84      379.26     26.00 o 
   7   0   6       88.77       98.37     21.19 o 
   8   0   6      382.15      310.95     42.22 o 
   9   0   6      298.43      343.79     48.12 o 
  10   0   6       57.22       43.95     33.55 o 
  11   0   6       55.35       29.54     34.10 o 
 -11   1   6       39.55       33.04     16.46 o 
 -10   1   6      409.77      447.75     25.87 o 
  -9   1   6      376.05      430.58     24.93 o 
  -8   1   6      530.55      575.15     25.31 o 
  -7   1   6     1539.59     1653.73     35.73 o 
  -6   1   6      791.87      872.05     30.29 o 
  -5   1   6      400.75      389.62     22.27 o 
  -4   1   6      844.83      784.82     25.69 o 
  -3   1   6     1111.29      974.49     30.78 o 
  -2   1   6     5697.24     5244.53     62.20 o 
  -1   1   6     6440.45     6222.89     51.30 o 
   0   1   6     1098.89     1094.22     16.63 o 
   1   1   6     5720.16     5655.87     68.10 o 
   2   1   6     8058.27     8244.26     70.55 o 
   3   1   6     1832.14     1958.86     21.56 o 
   4   1   6        7.22        0.55      5.63 o 
   5   1   6       66.77       52.49      9.05 o 
   6   1   6      690.16      670.85     24.85 o 
   7   1   6     1050.69     1022.40     39.97 o 
   8   1   6       23.79       26.14     18.45 o 
   9   1   6      253.63      260.82     30.10 o 
  10   1   6      303.71      285.11     45.21 o 
  11   1   6       31.93       33.24     24.30 o 
 -11   2   6       15.47        0.45     15.62 o 
 -10   2   6       23.22        0.51     16.15 o 
  -9   2   6      414.42      432.38     29.85 o 
  -8   2   6      328.71      388.41     26.97 o 
  -7   2   6        1.45        6.00     13.98 o 
  -6   2   6      228.65      287.96     22.99 o 
  -5   2   6       22.29       22.59     12.64 o 
  -4   2   6     6074.43     5706.38     60.30 o 
  -3   2   6     3298.63     3486.47    117.65 o 
  -2   2   6       37.09       15.86      8.63 o 
  -1   2   6      243.32      181.75     37.58 o 
   0   2   6     4247.52     4207.31     34.34 o 
   1   2   6      159.94      160.14      8.90 o 
   2   2   6      504.10      534.50     13.61 o 
   3   2   6      407.92      382.06     11.24 o 
   4   2   6       79.67       91.99      8.59 o 
   5   2   6     1080.87     1075.01     39.48 o 
   6   2   6       22.65        3.42      9.66 o 
   7   2   6      107.70      103.31     16.61 o 
   8   2   6       35.09       38.07     15.86 o 
   9   2   6       31.68       42.01     22.00 o 
  10   2   6       34.47       31.89     21.64 o 
  11   2   6       39.44        8.36     24.18 o 
 -11   3   6       73.79       52.93     18.87 o 
 -10   3   6       20.55       31.12     13.39 o 
  -9   3   6      245.29      250.28     25.48 o 
  -8   3   6       54.96       51.50     18.43 o 
  -7   3   6      613.87      568.65     24.21 o 
  -6   3   6     1457.12     1374.06     36.20 o 
  -5   3   6     1350.72     1343.34     33.10 o 
  -4   3   6       27.97       45.43     11.49 o 
  -3   3   6       18.69       25.02      8.70 o 
  -2   3   6      131.34      141.46     10.31 o 
  -1   3   6      160.85      160.01      9.39 o 
   0   3   6       68.03      100.96      8.84 o 
   1   3   6      168.30      144.69      8.68 o 
   2   3   6     1309.73     1266.17     25.50 o 
   3   3   6      467.93      539.59     14.28 o 
   4   3   6      552.87      567.16     15.80 o 
   5   3   6      379.68      361.24     15.94 o 
   6   3   6       61.72       57.06     14.12 o 
   7   3   6      687.40      591.65     89.68 o 
   8   3   6       11.89        0.54     15.20 o 
   9   3   6      317.07      330.01     34.51 o 
  10   3   6      213.41      181.85     28.95 o 
  11   3   6      137.07      130.45     33.38 o 
 -11   4   6        3.02      -12.38     15.67 o 
 -10   4   6        8.83       -2.35     13.59 o 
  -9   4   6        3.67        1.45     11.95 o 
  -8   4   6      635.57      644.11     56.59 o 
  -7   4   6      314.42      354.83     35.28 o 
  -6   4   6      101.58      131.67     19.99 o 
  -5   4   6      565.51      593.17     36.58 o 
  -4   4   6     1227.14     1119.23     25.13 o 
  -3   4   6      110.05      106.80     11.27 o 
  -2   4   6      546.54      463.16     16.46 o 
  -1   4   6      604.24      532.57     13.03 o 
   0   4   6      103.98      113.21      9.06 o 
   1   4   6       56.72       55.88      7.02 o 
   2   4   6     3008.93     3219.90     37.27 o 
   3   4   6       74.03       51.88      8.63 o 
   4   4   6     4334.33     4273.62     88.48 o 
   5   4   6       60.23       76.98     13.29 o 
   6   4   6       47.79       29.94     13.62 o 
   7   4   6       20.33       39.48     15.65 o 
   8   4   6      159.65      212.31     23.12 o 
   9   4   6        0.93       25.45     17.13 o 
  10   4   6        5.63      -13.98     26.35 o 
  11   4   6        1.32        7.93     23.65 o 
 -11   5   6      112.25      105.20     25.90 o 
 -10   5   6      122.41      153.48     25.37 o 
  -9   5   6      105.27      113.42     17.04 o 
  -8   5   6       76.59       83.87     15.73 o 
  -7   5   6      977.67      882.40     37.03 o 
  -6   5   6      889.90      805.01     34.38 o 
  -5   5   6     1522.48     1469.15     40.40 o 
  -4   5   6        0.05        6.73      9.05 o 
  -3   5   6      384.34      380.64     18.19 o 
  -2   5   6       27.09        3.15      7.01 o 
  -1   5   6      299.65      290.08     14.36 o 
   0   5   6      631.90      608.86     16.08 o 
   1   5   6      441.61      466.43     15.37 o 
   2   5   6      447.13      421.04     13.14 o 
   3   5   6     4332.81     4162.99     52.20 o 
   4   5   6     1204.28     1325.75     29.08 o 
   5   5   6      926.30      937.97     27.01 o 
   6   5   6      134.66      169.55     17.05 o 
   7   5   6      805.45      808.19     33.62 o 
   8   5   6        4.72       -1.05     14.95 o 
   9   5   6       74.89       58.16     18.03 o 
  10   5   6        2.51        8.20     21.96 o 
  11   5   6       64.60       69.48     27.97 o 
 -11   6   6      166.28      180.45     29.18 o 
 -10   6   6       31.92       43.28     19.89 o 
  -9   6   6      654.45      681.50     38.25 o 
  -8   6   6     1803.48     1855.81     42.62 o 
  -7   6   6       19.50       32.34     15.19 o 
  -6   6   6      329.05      327.95     33.10 o 
  -5   6   6       75.71       80.26     16.21 o 
  -4   6   6     3191.74     2999.97     42.72 o 
  -3   6   6     1085.53      950.31     32.66 o 
  -2   6   6      170.26      243.94     16.06 o 
  -1   6   6      898.87      821.89     20.27 o 
   0   6   6     5939.11     5461.38     42.95 o 
   1   6   6      887.72      884.10     26.26 o 
   2   6   6      353.26      337.71      9.92 o 
   3   6   6     2501.25     2510.16     48.67 o 
   4   6   6     2738.39     2823.96     62.71 o 
   5   6   6     4054.82     3820.36     84.40 o 
   6   6   6      519.55      554.52     33.44 o 
   7   6   6     1012.30      951.45     30.39 o 
   8   6   6     1218.54     1292.68     39.55 o 
   9   6   6       56.41       58.29     18.55 o 
  10   6   6        7.02       11.46     18.08 o 
 -11   7   6      162.39      171.82     29.16 o 
 -10   7   6      179.49      159.96     26.73 o 
  -9   7   6       66.86       97.31     24.10 o 
  -8   7   6      102.49      123.55     17.43 o 
  -7   7   6      756.95      708.88     27.73 o 
  -6   7   6      442.44      436.24     22.18 o 
  -5   7   6     2082.51     2089.89     33.01 o 
  -4   7   6        2.46       -0.02     10.04 o 
  -3   7   6     2308.03     2180.00     30.75 o 
  -2   7   6      995.82     1004.60     21.04 o 
  -1   7   6      276.25      364.80     13.81 o 
   0   7   6     2106.97     2177.42     32.20 o 
   1   7   6     2586.14     2526.82     42.28 o 
   2   7   6     6797.33     6613.88    131.29 o 
   3   7   6     2804.67     2724.63     36.26 o 
   4   7   6      825.70      781.82     24.74 o 
   5   7   6     2748.00     2706.26     68.89 o 
   6   7   6     1164.80     1190.96     32.63 o 
   7   7   6        3.00       12.81     13.19 o 
   8   7   6       16.46       23.38     16.57 o 
   9   7   6        1.34      -14.84     15.23 o 
  10   7   6      182.05      193.29     24.72 o 
 -10   8   6        0.69       11.99     20.43 o 
  -9   8   6      150.76      170.42     27.05 o 
  -8   8   6      232.33      282.28     28.75 o 
  -7   8   6      601.86      645.86     26.72 o 
  -6   8   6        6.07      -14.73     15.20 o 
  -5   8   6      402.27      435.59     18.74 o 
  -4   8   6     1397.91     1467.62     38.53 o 
  -3   8   6      494.06      496.17     18.31 o 
  -2   8   6      519.41      556.84     19.19 o 
  -1   8   6     1190.01     1208.54     22.72 o 
   0   8   6      884.72      829.48     15.50 o 
   1   8   6      222.68      211.88      9.71 o 
   2   8   6      514.66      468.54     13.09 o 
   3   8   6      648.90      709.58     40.15 o 
   4   8   6      391.03      382.86     21.01 o 
   5   8   6       73.30       80.69     15.67 o 
   6   8   6      152.73      176.87     18.07 o 
   7   8   6       27.36       46.16     15.60 o 
   8   8   6      252.01      280.42     22.68 o 
   9   8   6      110.08      112.90     21.05 o 
  10   8   6       25.54        4.89     19.57 o 
 -10   9   6       88.98       46.83     24.18 o 
  -9   9   6       99.47      108.58     25.59 o 
  -8   9   6        4.99       -2.28     18.15 o 
  -7   9   6      320.29      284.47     28.51 o 
  -6   9   6       46.18       38.17     13.06 o 
  -5   9   6        0.37       -6.46     11.70 o 
  -4   9   6       89.47       95.39     11.87 o 
  -3   9   6      377.04      425.01     18.96 o 
  -2   9   6     1210.62     1267.36     25.41 o 
  -1   9   6      462.45      512.31     17.59 o 
   0   9   6      575.79      621.97     13.25 o 
   1   9   6      890.26      939.44     19.71 o 
   2   9   6       68.20       51.18      7.24 o 
   3   9   6       17.16       25.78     14.37 o 
   4   9   6      127.11      108.05     14.64 o 
   5   9   6     1471.67     1433.46     49.36 o 
   6   9   6       34.77       24.97     14.14 o 
   7   9   6      269.98      318.91     22.68 o 
   8   9   6        0.28       -9.57     14.25 o 
   9   9   6      118.46      111.69     21.96 o 
  10   9   6       21.49       -2.34     18.73 o 
 -10  10   6        0.11       11.64     21.04 o 
  -9  10   6       25.71        4.02     17.96 o 
  -8  10   6      121.88       88.89     24.26 o 
  -7  10   6        5.55      -17.05     17.05 o 
  -6  10   6      100.60      128.39     15.96 o 
  -5  10   6      400.12      443.55     19.94 o 
  -4  10   6       12.74       15.95      9.72 o 
  -3  10   6      202.65      210.32     14.56 o 
  -2  10   6      445.08      462.58     22.94 o 
  -1  10   6      100.96       80.81     10.91 o 
   0  10   6      795.77      788.55     21.20 o 
   1  10   6        8.15        7.17      6.20 o 
   2  10   6        8.44       12.61     12.98 o 
   3  10   6        8.36        0.25     13.90 o 
   4  10   6      237.75      262.44     23.27 o 
   5  10   6       12.94        6.31     11.92 o 
   6  10   6      108.05      131.15     17.36 o 
   7  10   6       64.61       80.42     16.89 o 
   8  10   6      137.63      155.29     20.37 o 
   9  10   6       56.68       38.39     18.46 o 
  10  10   6       36.53       42.60     19.83 o 
 -10  11   6       25.92       26.21     21.12 o 
  -9  11   6       92.56       96.91     24.26 o 
  -8  11   6       21.87       19.83     20.66 o 
  -7  11   6      455.37      468.83     55.92 o 
  -6  11   6       27.25       35.77     14.30 o 
  -5  11   6        5.76        7.02      9.55 o 
  -4  11   6       18.50       29.61     10.88 o 
  -3  11   6     1092.08     1070.54     25.62 o 
  -2  11   6     2595.56     2603.64     36.49 o 
  -1  11   6     1432.65     1432.08     27.72 o 
   0  11   6      518.31      508.89     21.66 o 
   1  11   6       26.59       23.31      6.98 o 
   2  11   6     1440.25     1603.96     43.35 o 
   3  11   6      139.05      149.15     20.05 o 
   4  11   6       24.62       29.38     15.47 o 
   5  11   6      231.97      222.36     23.30 o 
   6  11   6        2.19       10.61     13.29 o 
   7  11   6      108.69       76.37     16.69 o 
   8  11   6        6.11       -3.13     15.62 o 
   9  11   6       58.90       43.97     25.51 o 
  -9  12   6       11.00       18.51     21.10 o 
  -8  12   6      205.34      206.76     28.16 o 
  -7  12   6      272.52      305.57     49.11 o 
  -6  12   6       66.31       62.74     15.58 o 
  -5  12   6      424.52      442.42     20.12 o 
  -4  12   6     2513.00     2626.50     63.01 o 
  -3  12   6     1092.18     1100.21     26.41 o 
  -2  12   6       58.60       51.51     11.27 o 
  -1  12   6      445.73      435.14     18.89 o 
   0  12   6      133.42      147.65     15.37 o 
   1  12   6      631.06      654.73     24.55 o 
   2  12   6     1080.26     1071.39     43.51 o 
   3  12   6      961.54      893.66     43.34 o 
   4  12   6     1781.50     1638.69     94.95 o 
   5  12   6       63.04       85.11     19.08 o 
   6  12   6       74.80       73.71     19.84 o 
   7  12   6       50.79       51.46     15.81 o 
   8  12   6      287.08      285.74     23.75 o 
   9  12   6       66.70       73.58     21.19 o 
  -9  13   6      303.64      320.93     67.73 o 
  -8  13   6        5.65       23.03     21.56 o 
  -7  13   6      724.59      762.31     31.48 o 
  -6  13   6      409.36      518.19     34.81 o 
  -5  13   6      193.14      208.21     22.82 o 
  -4  13   6       12.98       10.18      9.85 o 
  -3  13   6        2.44       -5.05      9.31 o 
  -2  13   6     1984.76     1987.76     33.98 o 
  -1  13   6      894.19      862.09     30.35 o 
   0  13   6       37.34       55.04     12.88 o 
   1  13   6      335.14      399.53     32.63 o 
   2  13   6      911.13      894.13     41.88 o 
   3  13   6      678.04      608.87     46.59 o 
   4  13   6       14.13       18.55     18.84 o 
   5  13   6       29.91       58.15     20.50 o 
   6  13   6      272.58      308.70     28.11 o 
   7  13   6      914.77      910.49     38.71 o 
   8  13   6        1.68      -17.88     20.04 o 
  -8  14   6      227.23      216.63     29.54 o 
  -7  14   6      372.64      377.33     26.53 o 
  -6  14   6        1.94       -8.21     13.11 o 
  -5  14   6      849.31      817.04     35.80 o 
  -4  14   6      299.50      337.25     18.78 o 
  -3  14   6      452.52      446.63     20.23 o 
  -2  14   6        1.59        4.58      9.80 o 
  -1  14   6      378.10      373.18     28.81 o 
   0  14   6       95.72       89.56     14.10 o 
   1  14   6      236.46      248.49     32.45 o 
   2  14   6      439.05      416.90     33.81 o 
   3  14   6      213.61      206.65     28.99 o 
   4  14   6      584.27      529.70     37.07 o 
   5  14   6      312.94      274.86     42.06 o 
   6  14   6       59.57       53.43     19.66 o 
   7  14   6        7.33      -10.87     18.29 o 
   8  14   6      230.46      234.39     31.11 o 
  -8  15   6        2.11       -4.54     20.19 o 
  -7  15   6        5.85        1.91     13.97 o 
  -6  15   6      476.58      491.12     27.49 o 
  -5  15   6     1090.76     1129.13     36.09 o 
  -4  15   6       69.96       76.01     15.91 o 
  -3  15   6      726.32      718.34     33.95 o 
  -2  15   6       91.08       79.44     12.76 o 
  -1  15   6        1.72      -11.31     11.31 o 
   0  15   6       40.75       39.30     13.18 o 
   1  15   6       25.65       18.69     29.57 o 
   2  15   6       22.83       10.38     18.17 o 
   3  15   6      342.56      330.87     32.91 o 
   4  15   6       48.06       43.16     24.96 o 
   5  15   6       86.29       88.60     26.17 o 
   6  15   6       62.89       42.34     23.79 o 
   7  15   6        7.90       -1.93     20.15 o 
  -7  16   6        2.11        0.22     18.29 o 
  -6  16   6        0.59       -4.73     13.66 o 
  -5  16   6        0.96       -2.40     13.22 o 
  -4  16   6        0.62       -9.39     12.72 o 
  -3  16   6        0.53       -6.01     10.55 o 
  -2  16   6       50.61       61.91     13.95 o 
  -1  16   6       28.48       37.50     14.46 o 
   0  16   6      236.16      247.64     26.78 o 
   1  16   6       16.51       23.67     17.89 o 
   2  16   6        2.82       -4.84     19.14 o 
   3  16   6      292.24      227.16     59.42 o 
   4  16   6      178.71      230.38     67.97 o 
   5  16   6       14.10        7.90     22.90 o 
   6  16   6       27.75       11.41     23.97 o 
   7  16   6        1.54       -3.05     21.74 o 
  -7  17   6        4.40       -3.47     24.89 o 
  -6  17   6       44.56       30.67     16.42 o 
  -5  17   6      128.08      119.63     29.24 o 
  -4  17   6       61.58       50.61     16.32 o 
  -3  17   6       37.12       30.70     18.11 o 
  -2  17   6      127.26      116.84     17.06 o 
  -1  17   6      135.03      132.07     18.00 o 
   0  17   6        8.73       19.32     17.72 o 
   1  17   6       94.48       98.70     22.86 o 
   2  17   6       50.49       80.03     40.17 o 
   3  17   6       16.79        9.92     21.91 o 
   4  17   6       68.80       58.73     25.43 o 
   5  17   6       32.00       41.88     26.01 o 
   6  17   6       73.53       90.31     29.77 o 
  -6  18   6       49.99       43.42     16.09 o 
  -5  18   6       75.87       61.92     17.42 o 
  -4  18   6       94.16      115.95     19.75 o 
  -3  18   6      228.45      258.61     27.00 o 
  -2  18   6        0.21       -8.17     16.00 o 
  -1  18   6      426.98      462.17     32.36 o 
   0  18   6      304.63      325.75     29.56 o 
   1  18   6       18.57        9.40     19.51 o 
   2  18   6       26.30       20.81     19.65 o 
   3  18   6      106.87      113.34     44.85 o 
   4  18   6       38.04       25.29     38.59 o 
   5  18   6      159.49      160.98     32.55 o 
  -5  19   6      137.83      138.54     25.38 o 
  -4  19   6       59.93       49.61     20.45 o 
  -3  19   6      376.65      403.20     32.18 o 
  -2  19   6      372.92      371.38     31.24 o 
  -1  19   6       19.69       23.44     25.64 o 
   0  19   6       77.21      108.82     34.30 o 
   1  19   6       79.50       64.32     23.61 o 
   2  19   6      587.47      606.65     68.21 o 
   3  19   6      128.00      106.31     27.38 o 
   4  19   6        3.50      -14.66     27.84 o 
  -3  20   6      244.40      238.66     34.58 o 
  -2  20   6        0.98      -14.62     17.16 o 
  -1  20   6      228.56      215.33     42.22 o 
   0  20   6      311.27      330.30     33.50 o 
   1  20   6      193.86      230.48     31.83 o 
   2  20   6       10.61       -2.92     20.93 o 
   3  20   6       69.12       68.81     26.46 o 
 -11   1   7      117.83      119.68     24.47 o 
 -10   1   7       71.72       64.63     20.16 o 
  -9   1   7       33.86       36.16     17.72 o 
  -8   1   7      348.87      349.77     27.23 o 
  -7   1   7      114.66      122.00     19.48 o 
  -6   1   7      299.49      274.13     21.99 o 
  -5   1   7      694.79      639.39     31.28 o 
  -4   1   7       62.87       74.89     28.59 o 
  -3   1   7     1503.11     1392.32     83.29 o 
  -2   1   7     2243.50     1641.81    397.19 o 
  -1   1   7        8.96        7.70      7.66 o 
   0   1   7     2119.51     2052.68     26.67 o 
   1   1   7     6927.70     7489.46     40.11 o 
   2   1   7        7.53        5.85      5.11 o 
   3   1   7      712.22      658.16     23.09 o 
   4   1   7       73.93       83.09      8.71 o 
   5   1   7      925.73      957.06     36.30 o 
   6   1   7      306.69      318.63     18.02 o 
   7   1   7       93.93       77.17     15.80 o 
   8   1   7      263.94      211.11     28.56 o 
   9   1   7       14.52        4.08     19.02 o 
  10   1   7        4.43        1.18     32.41 o 
  11   1   7       13.90       -5.30     22.24 o 
 -11   2   7       19.83       20.43     15.86 o 
 -10   2   7       60.28       53.98     19.86 o 
  -9   2   7      338.83      384.06     30.47 o 
  -8   2   7      877.13     1000.53     37.88 o 
  -7   2   7      107.03      128.20     19.76 o 
  -6   2   7      242.92      241.68     20.77 o 
  -5   2   7     1205.31     1245.21     33.92 o 
  -4   2   7     1171.38     1029.20     29.74 o 
  -3   2   7      681.45      725.68     29.14 o 
  -2   2   7        5.58        5.21      8.56 o 
  -1   2   7     3752.71     3919.45     43.59 o 
   0   2   7     5995.07     6233.50     45.05 o 
   1   2   7     5562.91     5533.50     42.57 o 
   2   2   7     1390.27     1274.20     19.56 o 
   3   2   7     5773.11     5564.05     62.55 o 
   4   2   7      164.55      145.91     10.17 o 
   5   2   7       33.63       35.44      9.29 o 
   6   2   7       17.44       19.94     13.69 o 
   7   2   7      198.05      253.13     22.38 o 
   8   2   7      974.98      960.87     45.55 o 
   9   2   7      123.89      146.42     28.24 o 
  10   2   7      220.32      203.04     30.71 o 
  11   2   7       89.00       82.02     39.70 o 
 -11   3   7      159.57      177.49     22.37 o 
 -10   3   7      228.87      258.42     35.16 o 
  -9   3   7       93.81      102.08     20.50 o 
  -8   3   7      180.55      183.40     22.50 o 
  -7   3   7     1273.57     1260.40     38.86 o 
  -6   3   7     3310.11     3126.22     53.94 o 
  -5   3   7     1129.32     1067.21     32.28 o 
  -4   3   7       28.01       17.50     10.95 o 
  -3   3   7     2645.42     2427.06     48.22 o 
  -2   3   7    16186.20    15315.47    288.71 o 
  -1   3   7       96.16       71.80      8.99 o 
   0   3   7      201.77      215.50     12.01 o 
   1   3   7     3122.78     2998.71     29.99 o 
   2   3   7     5324.54     4997.53     62.80 o 
   3   3   7      814.92      773.31     16.58 o 
   4   3   7      728.30      738.74     17.74 o 
   5   3   7     1568.39     1581.75     25.60 o 
   6   3   7     1272.61     1233.47     35.09 o 
   7   3   7      172.12      205.02     24.65 o 
   8   3   7       30.12       31.21     15.84 o 
   9   3   7      423.05      416.79     45.76 o 
  10   3   7      236.74      292.47     34.65 o 
 -11   4   7        0.26      -14.23     15.90 o 
 -10   4   7       98.14      106.10     20.66 o 
  -9   4   7      713.69      724.69     34.64 o 
  -8   4   7      523.84      524.46     28.58 o 
  -7   4   7      610.97      677.56     30.34 o 
  -6   4   7      279.03      249.49     21.74 o 
  -5   4   7      723.46      728.10     39.57 o 
  -4   4   7     1690.30     1554.19     37.29 o 
  -3   4   7      680.19      754.20     21.06 o 
  -2   4   7     2123.37     2046.46     47.47 o 
  -1   4   7     4951.13     4678.06     47.94 o 
   0   4   7      485.78      424.08     14.87 o 
   1   4   7      447.24      447.96     26.11 o 
   2   4   7      246.27      251.04     11.47 o 
   3   4   7     4020.47     3989.42     62.75 o 
   4   4   7     3827.73     3796.10     68.13 o 
   5   4   7      572.43      573.81     23.23 o 
   6   4   7      786.18      754.31     29.79 o 
   7   4   7      669.31      706.77     42.60 o 
   8   4   7      179.92      202.55     21.77 o 
   9   4   7        3.19       30.86     21.85 o 
  10   4   7        4.48       18.23     23.18 o 
 -11   5   7        7.92       11.13     17.57 o 
 -10   5   7       41.77       28.64     17.09 o 
  -9   5   7      390.59      366.67     21.88 o 
  -8   5   7        2.06       11.51     11.98 o 
  -7   5   7     2411.58     2372.52     54.65 o 
  -6   5   7     1369.33     1259.27     31.17 o 
  -5   5   7      438.08      464.63     24.12 o 
  -4   5   7       16.29       15.21      9.02 o 
  -3   5   7      187.68      235.27     29.76 o 
  -2   5   7      392.43      365.99     16.15 o 
  -1   5   7        2.01       16.35      6.85 o 
   0   5   7       19.42       18.76      7.18 o 
   1   5   7      868.33      793.09     20.42 o 
   2   5   7    10937.95    10887.90    211.76 o 
   3   5   7      111.07      124.22     12.04 o 
   4   5   7     1215.32     1233.92     31.99 o 
   5   5   7      303.48      319.23     33.48 o 
   6   5   7      227.75      250.94     19.42 o 
   7   5   7      271.97      330.68     24.93 o 
   8   5   7       21.22       14.71     15.34 o 
   9   5   7      596.31      630.06     33.58 o 
  10   5   7      117.02      151.99     31.52 o 
 -11   6   7        9.29      -15.23     15.23 o 
 -10   6   7        3.65      -12.74     12.74 o 
  -9   6   7        4.74       21.23     23.39 o 
  -8   6   7        0.34       -4.80     10.73 o 
  -7   6   7       78.80       98.78     19.46 o 
  -6   6   7      494.90      503.93     54.46 o 
  -5   6   7       40.95       54.58     16.37 o 
  -4   6   7       82.00       73.39     10.66 o 
  -3   6   7       61.86       62.32     10.59 o 
  -2   6   7        5.06       -2.24      8.09 o 
  -1   6   7       50.41       49.53      7.62 o 
   0   6   7       89.37      107.09      9.93 o 
   1   6   7       37.30       32.90      8.51 o 
   2   6   7     1418.42     1392.24     27.36 o 
   3   6   7      290.71      315.80     17.08 o 
   4   6   7      818.26      840.32     26.34 o 
   5   6   7       25.42       37.06     14.02 o 
   6   6   7      160.07      161.26     17.18 o 
   7   6   7      111.03      101.68     18.95 o 
   8   6   7      128.29      101.59     18.93 o 
   9   6   7        2.08        5.04     16.64 o 
  10   6   7       36.75       35.32     23.75 o 
 -10   7   7        2.76        7.19     17.67 o 
  -9   7   7       27.15       19.77     24.02 o 
  -8   7   7       45.55       48.88     14.73 o 
  -7   7   7      215.80      255.77     20.08 o 
  -6   7   7       18.60       33.05     12.30 o 
  -5   7   7       28.15       27.69     11.53 o 
  -4   7   7       12.74        3.26     10.01 o 
  -3   7   7       18.17       30.45     10.80 o 
  -2   7   7      890.55      865.66     22.51 o 
  -1   7   7      857.24      888.93     17.28 o 
   0   7   7      198.08      212.60     12.76 o 
   1   7   7      801.24      818.90     16.35 o 
   2   7   7       84.22       84.33      7.65 o 
   3   7   7      940.71      852.38     36.92 o 
   4   7   7     2129.84     2138.59     60.24 o 
   5   7   7      668.95      677.01     26.70 o 
   6   7   7        9.65      -11.56     12.20 o 
   7   7   7      174.00      194.39     19.94 o 
   8   7   7      116.93       98.09     25.07 o 
   9   7   7       46.74       38.65     26.02 o 
  10   7   7        4.27      -12.41     18.29 o 
 -10   8   7       79.09       54.55     26.07 o 
  -9   8   7       60.05       55.63     20.62 o 
  -8   8   7       12.78        4.40     16.51 o 
  -7   8   7      239.40      245.51     22.63 o 
  -6   8   7        1.54       -4.40     11.43 o 
  -5   8   7       56.32       56.94     11.85 o 
  -4   8   7     2964.06     2859.11     44.54 o 
  -3   8   7      598.10      611.68     20.22 o 
  -2   8   7      605.07      588.83     16.61 o 
  -1   8   7     1261.82     1269.01     22.38 o 
   0   8   7      918.47      872.92     16.32 o 
   1   8   7      118.03      114.70     11.50 o 
   2   8   7        4.98        3.16      7.75 o 
   3   8   7     2301.14     2273.30     57.22 o 
   4   8   7     5564.20     5458.84    131.43 o 
   5   8   7       17.96       25.90     13.37 o 
   6   8   7      869.69      907.45     36.98 o 
   7   8   7      294.86      360.72     23.85 o 
   8   8   7       27.72       29.25     17.47 o 
   9   8   7        1.12      -16.31     16.31 o 
  10   8   7       10.03        7.56     18.73 o 
 -10   9   7      149.83      118.23     25.87 o 
  -9   9   7      143.11      185.17     27.17 o 
  -8   9   7       40.92       48.78     26.78 o 
  -7   9   7      887.63      872.39     79.71 o 
  -6   9   7      288.08      309.43     22.95 o 
  -5   9   7      140.36      164.96     14.88 o 
  -4   9   7      134.28      139.31     13.43 o 
  -3   9   7     1259.37     1344.32     27.71 o 
  -2   9   7     3393.17     3650.45     41.80 o 
  -1   9   7      359.17      353.18     14.77 o 
   0   9   7      428.97      409.25     13.33 o 
   1   9   7     4482.07     4387.77     68.26 o 
   2   9   7     4355.40     4310.02     64.73 o 
   3   9   7        3.60       14.55     13.74 o 
   4   9   7       32.95       41.49     14.34 o 
   5   9   7       65.60       66.49     15.43 o 
   6   9   7      231.53      255.96     20.76 o 
   7   9   7        6.97        9.83     14.80 o 
   8   9   7       31.75       -1.56     16.01 o 
   9   9   7      306.37      312.31     29.32 o 
 -10  10   7        5.99      -15.13     34.22 o 
  -9  10   7      273.71      305.36     33.06 o 
  -8  10   7      539.74      616.13     38.47 o 
  -7  10   7      143.71      140.94     25.04 o 
  -6  10   7      700.98      728.25     24.67 o 
  -5  10   7     1156.44     1220.40     29.07 o 
  -4  10   7     3424.79     3469.87     47.66 o 
  -3  10   7      699.36      676.48     22.25 o 
  -2  10   7       70.16       78.31     11.83 o 
  -1  10   7     1743.66     1823.15     30.10 o 
   0  10   7     3894.00     4007.39     44.70 o 
   1  10   7      742.58      716.37     19.84 o 
   2  10   7      557.18      645.38     27.25 o 
   3  10   7      978.57     1059.94     34.38 o 
   4  10   7      283.61      338.59     32.97 o 
   5  10   7       82.14      107.49     16.24 o 
   6  10   7        1.63       -3.06     13.62 o 
   7  10   7      378.61      435.86     26.36 o 
   8  10   7      590.39      623.90     30.53 o 
   9  10   7       68.93       66.64     21.40 o 
  -9  11   7        8.35       -4.45     20.32 o 
  -8  11   7       37.18       30.04     19.81 o 
  -7  11   7        3.11        3.29     17.88 o 
  -6  11   7       48.59       34.23     15.01 o 
  -5  11   7     1461.45     1530.16     32.11 o 
  -4  11   7       15.58       -1.16      9.86 o 
  -3  11   7     2168.63     2178.35     40.88 o 
  -2  11   7     1604.34     1662.31     30.45 o 
  -1  11   7       10.04       17.73      9.85 o 
   0  11   7      474.42      462.01     16.15 o 
   1  11   7     1302.04     1129.34     41.15 o 
   2  11   7       51.91       42.10     14.48 o 
   3  11   7     1076.86     1104.23     35.71 o 
   4  11   7        0.16       -3.45     14.44 o 
   5  11   7      498.83      524.25     30.14 o 
   6  11   7      407.25      420.32     25.53 o 
   7  11   7       17.37        4.08     14.56 o 
   8  11   7       42.77       37.34     17.05 o 
   9  11   7       31.21       29.33     18.67 o 
  -9  12   7       37.95       27.02     23.24 o 
  -8  12   7      138.15      177.93     26.93 o 
  -7  12   7       15.70       -8.80     17.66 o 
  -6  12   7       46.78       23.48     18.57 o 
  -5  12   7        1.29       11.82     10.99 o 
  -4  12   7      224.81      267.80     17.92 o 
  -3  12   7      140.80      141.67     14.69 o 
  -2  12   7       64.68       52.33     11.62 o 
  -1  12   7      227.08      242.19     17.93 o 
   0  12   7     1813.97     1789.26     34.44 o 
   1  12   7       19.00       23.84     16.63 o 
   2  12   7      551.67      588.36     28.86 o 
   3  12   7       70.59       89.90     17.68 o 
   4  12   7      188.54      156.61     34.06 o 
   5  12   7        1.35       -6.00     15.05 o 
   6  12   7       90.44       80.93     21.92 o 
   7  12   7        1.01      -13.51     13.51 o 
   8  12   7      232.01      226.70     29.98 o 
  -8  13   7        0.16      -23.55     23.55 o 
  -7  13   7      118.82      111.87     25.33 o 
  -6  13   7        2.45       -3.57     13.10 o 
  -5  13   7       76.59       63.16     12.75 o 
  -4  13   7        0.04       11.20     10.24 o 
  -3  13   7      244.56      276.68     17.75 o 
  -2  13   7      257.92      279.18     17.30 o 
  -1  13   7        5.61        2.20     10.18 o 
   0  13   7        3.32       -1.03     13.96 o 
   1  13   7       77.74       94.78     22.14 o 
   2  13   7      603.77      515.37     35.51 o 
   3  13   7       33.34       32.30     15.84 o 
   4  13   7        0.12       -2.97     14.04 o 
   5  13   7       85.29       93.56     20.74 o 
   6  13   7       49.83       39.33     19.40 o 
   7  13   7      105.72      123.05     24.47 o 
   8  13   7       30.25        1.49     19.55 o 
  -8  14   7      116.30      101.01     25.37 o 
  -7  14   7        3.21      -11.90     13.41 o 
  -6  14   7      102.01       97.89     17.27 o 
  -5  14   7       23.03       29.33     13.99 o 
  -4  14   7        3.22       -9.88      9.88 o 
  -3  14   7       12.58       -1.11     10.30 o 
  -2  14   7       12.05       15.70     10.52 o 
  -1  14   7       25.42       25.30     11.61 o 
   0  14   7      962.74      990.76     65.17 o 
   1  14   7      172.58      204.33     26.32 o 
   2  14   7      639.82      573.90     45.05 o 
   3  14   7      926.63      830.19     43.65 o 
   4  14   7        2.45       -6.73     15.21 o 
   5  14   7        2.08       -2.69     16.65 o 
   6  14   7       54.93       20.20     22.71 o 
   7  14   7       93.80       96.36     23.17 o 
  -7  15   7       40.93       35.38     16.24 o 
  -6  15   7      260.85      307.93     27.04 o 
  -5  15   7      209.34      218.19     21.97 o 
  -4  15   7        4.93       -0.77     10.60 o 
  -3  15   7      861.00      859.01     26.37 o 
  -2  15   7     1400.31     1401.89     42.62 o 
  -1  15   7      102.65       86.75     14.67 o 
   0  15   7      151.60      196.51     24.39 o 
   1  15   7      419.41      446.84     33.31 o 
   2  15   7      205.98      201.24     26.19 o 
   3  15   7       40.72       63.08     23.62 o 
   4  15   7      126.10      131.83     21.66 o 
   5  15   7      783.35      802.88     37.87 o 
   6  15   7      522.16      533.01     38.38 o 
   7  15   7       31.79       29.22     27.61 o 
  -7  16   7       83.20      100.60     20.93 o 
  -6  16   7        2.89       -4.75     14.09 o 
  -5  16   7      894.78      933.37     34.68 o 
  -4  16   7      794.68      811.94     34.20 o 
  -3  16   7      138.87      162.29     17.80 o 
  -2  16   7       64.75       51.99     14.21 o 
  -1  16   7      486.68      511.23     26.26 o 
   0  16   7      282.12      313.60     30.12 o 
   1  16   7       50.24       35.97     18.36 o 
   2  16   7        5.26       -2.18     19.43 o 
   3  16   7      684.21      618.01     47.14 o 
   4  16   7      752.50      762.40     52.85 o 
   5  16   7       95.49      114.53     23.17 o 
   6  16   7       30.47       23.65     21.22 o 
  -6  17   7      410.76      455.83     29.56 o 
  -5  17   7        0.26        1.24     13.93 o 
  -4  17   7      292.74      263.02     24.98 o 
  -3  17   7      127.50      152.60     22.07 o 
  -2  17   7      205.03      262.24     22.15 o 
  -1  17   7      201.70      239.62     66.83 o 
   0  17   7       12.92       14.58     17.80 o 
   1  17   7      467.36      484.44     36.09 o 
   2  17   7      407.21      407.80     33.66 o 
   3  17   7       75.03       81.62     24.24 o 
   4  17   7       40.48       57.28     32.69 o 
   5  17   7      108.91       58.05     26.10 o 
  -5  18   7       34.07       36.74     16.61 o 
  -4  18   7      119.22      140.15     25.40 o 
  -3  18   7        2.03       -6.18     17.20 o 
  -2  18   7       77.33       78.99     16.72 o 
  -1  18   7       71.50       75.92     21.65 o 
   0  18   7       63.13       50.00     20.42 o 
   1  18   7        9.70      -12.13     17.22 o 
   2  18   7       34.50       47.82     22.57 o 
   3  18   7       11.88       21.38     22.18 o 
   4  18   7      178.38      144.45     29.38 o 
   5  18   7      111.42       85.43     38.95 o 
  -4  19   7       33.10       38.12     19.13 o 
  -3  19   7       36.04       21.38     18.20 o 
  -2  19   7        5.26       -4.49     26.62 o 
  -1  19   7       25.27       41.81     19.67 o 
   0  19   7       64.60       38.27     19.46 o 
   1  19   7       17.32       18.82     20.00 o 
   2  19   7       27.81        2.09     19.65 o 
   3  19   7        1.09        7.74     23.19 o 
  -2  20   7       61.77       52.93     36.70 o 
  -1  20   7      135.72       88.84     34.26 o 
   0  20   7        7.05      -11.55     18.84 o 
   1  20   7        0.22      -17.41     17.41 o 
 -11   0   8        0.73       -9.21     33.24 o 
 -10   0   8      256.92      366.95     53.71 o 
  -9   0   8      937.40     1031.21     68.60 o 
  -8   0   8       45.61       62.30     30.72 o 
  -7   0   8      565.11      538.49     51.27 o 
  -6   0   8       82.26       98.45     31.11 o 
  -5   0   8      112.19       84.59     29.69 o 
  -4   0   8     2171.64     1922.78     67.73 o 
  -3   0   8       71.70       52.93     19.45 o 
  -2   0   8     1473.01     1347.52     53.08 o 
  -1   0   8    12993.72    12849.25    154.61 o 
   0   0   8     2214.35     2050.23     30.65 o 
   1   0   8     5033.30     5598.21     50.94 o 
   2   0   8     2897.92     2780.56     54.65 o 
   3   0   8      249.62      251.51     15.75 o 
   4   0   8       51.88       48.60     17.17 o 
   5   0   8      105.13       62.98     18.39 o 
   6   0   8     1113.17     1102.87     79.39 o 
   7   0   8     1221.06     1207.64     66.71 o 
   8   0   8       13.40       47.41     28.35 o 
   9   0   8       25.28       -8.43     28.51 o 
  10   0   8       21.77        8.82     35.68 o 
 -11   1   8       70.42       54.36     26.02 o 
 -10   1   8        7.17      -16.17     16.17 o 
  -9   1   8        4.04       -6.07     16.53 o 
  -8   1   8      199.69      216.96     24.26 o 
  -7   1   8      245.31      295.50     24.36 o 
  -6   1   8     1530.66     1464.63     54.34 o 
  -5   1   8       91.55       93.06     20.15 o 
  -4   1   8     1920.18     1712.44     46.14 o 
  -3   1   8     2739.67     2463.64     51.14 o 
  -2   1   8     1378.01     1321.09     36.78 o 
  -1   1   8      271.84      289.45     17.59 o 
   0   1   8     1339.98     1353.15     34.31 o 
   1   1   8     1893.02     1836.15     23.87 o 
   2   1   8     1606.40     1616.31     29.15 o 
   3   1   8        0.32        3.70      5.78 o 
   4   1   8     1586.93     1518.23     41.35 o 
   5   1   8      434.68      439.18     19.04 o 
   6   1   8       76.30       86.92     15.83 o 
   7   1   8        5.87        4.13     19.08 o 
   8   1   8       29.04       57.85     23.69 o 
   9   1   8      193.99      219.70     30.79 o 
  10   1   8      369.61      410.18     40.93 o 
 -11   2   8       17.14      -17.28     17.28 o 
 -10   2   8       48.28       26.96     17.82 o 
  -9   2   8       36.68       47.63     17.44 o 
  -8   2   8       70.70       92.50     19.69 o 
  -7   2   8      177.52      209.52     21.58 o 
  -6   2   8      595.48      530.06     28.75 o 
  -5   2   8     1158.20     1168.36     34.18 o 
  -4   2   8       55.42       36.65     21.07 o 
  -3   2   8        6.00        9.31     14.13 o 
  -2   2   8      528.34      541.35     21.25 o 
  -1   2   8      155.91      132.04     12.38 o 
   0   2   8      293.60      353.27     14.55 o 
   1   2   8      202.77      244.52     11.85 o 
   2   2   8      267.65      246.40     11.92 o 
   3   2   8      905.69      874.97     26.12 o 
   4   2   8       75.43       85.21      9.29 o 
   5   2   8       20.84       13.29      9.97 o 
   6   2   8       29.85       33.07     13.97 o 
   7   2   8        2.37        2.06     12.89 o 
   8   2   8      255.33      208.06     27.50 o 
   9   2   8      114.01       58.95     27.13 o 
  10   2   8        1.17       -5.51     21.27 o 
 -11   3   8       17.01       13.74     16.57 o 
 -10   3   8       54.87       56.37     18.62 o 
  -9   3   8       73.54       79.28     19.51 o 
  -8   3   8      751.53      747.65     33.22 o 
  -7   3   8       47.21       56.35     15.97 o 
  -6   3   8      105.62      110.63     18.68 o 
  -5   3   8      252.76      268.58     21.78 o 
  -4   3   8     1222.58     1117.35     32.20 o 
  -3   3   8       72.85       91.85     16.93 o 
  -2   3   8      157.97      144.20     23.17 o 
  -1   3   8       24.75       29.83      9.41 o 
   0   3   8     3051.46     2971.22     33.03 o 
   1   3   8       68.25       61.03      7.93 o 
   2   3   8      598.82      635.55     20.25 o 
   3   3   8      474.35      532.96     19.55 o 
   4   3   8      794.84      793.12     18.66 o 
   5   3   8       29.53       33.20     13.57 o 
   6   3   8     1129.74     1010.76     32.46 o 
   7   3   8       55.08       62.17     16.61 o 
   8   3   8       29.34       37.91     23.01 o 
   9   3   8       16.45       28.28     23.05 o 
  10   3   8       35.21        2.41     25.32 o 
 -11   4   8        0.01      -13.83     15.92 o 
 -10   4   8       63.56       55.69     14.20 o 
  -9   4   8      148.42      181.56     24.52 o 
  -8   4   8      187.73      162.60     22.37 o 
  -7   4   8      286.93      319.12     23.98 o 
  -6   4   8      427.32      443.45     26.92 o 
  -5   4   8       11.63       11.28     12.94 o 
  -4   4   8      287.80      330.68     31.36 o 
  -3   4   8       55.61       70.68     12.78 o 
  -2   4   8       55.34       50.06     11.62 o 
  -1   4   8     2481.97     2405.25     30.11 o 
   0   4   8      488.73      529.42     17.47 o 
   1   4   8       23.66       27.61      8.24 o 
   2   4   8        3.97        9.57      7.14 o 
   3   4   8       20.84       21.19      7.61 o 
   4   4   8      968.57      947.52     25.42 o 
   5   4   8       11.64        7.46     11.17 o 
   6   4   8       28.40       41.07     15.34 o 
   7   4   8      191.35      179.37     20.61 o 
   8   4   8        4.51       18.03     17.32 o 
   9   4   8      166.70      185.04     30.23 o 
  10   4   8       35.85       31.67     23.74 o 
 -10   5   8       10.96       11.26     14.25 o 
  -9   5   8        0.14        9.58     11.05 o 
  -8   5   8      857.06      833.46     39.71 o 
  -7   5   8     1512.56     1532.75     42.62 o 
  -6   5   8       14.54       30.29     16.57 o 
  -5   5   8      298.83      315.74     33.42 o 
  -4   5   8      499.08      504.02     24.59 o 
  -3   5   8     2558.47     2376.04     37.53 o 
  -2   5   8      434.89      368.53     19.76 o 
  -1   5   8      398.27      420.02     15.64 o 
   0   5   8     1191.50     1122.46     22.71 o 
   1   5   8     1330.25     1348.14     24.40 o 
   2   5   8       28.32       24.76      7.63 o 
   3   5   8       64.82       55.23      8.46 o 
   4   5   8      670.09      649.30     23.63 o 
   5   5   8      819.48      837.01     27.01 o 
   6   5   8      190.52      191.34     19.94 o 
   7   5   8        0.74       -3.92     13.91 o 
   8   5   8      190.87      226.37     24.60 o 
   9   5   8      156.46      210.95     32.46 o 
  10   5   8        2.13       -4.63     27.88 o 
 -10   6   8        7.01        1.29     14.30 o 
  -9   6   8       78.17      104.27     15.73 o 
  -8   6   8      400.04      378.53     24.17 o 
  -7   6   8      128.87      154.12     19.64 o 
  -6   6   8     1308.41     1321.74     36.93 o 
  -5   6   8      845.99      892.52     31.13 o 
  -4   6   8      552.11      515.99     21.18 o 
  -3   6   8      313.70      326.63     17.46 o 
  -2   6   8      729.84      657.88     21.50 o 
  -1   6   8     1321.70     1300.68     23.04 o 
   0   6   8     1124.58     1071.98     22.42 o 
   1   6   8      538.96      519.35     27.03 o 
   2   6   8     1880.20     1853.49     33.42 o 
   3   6   8     5382.42     5087.53    118.51 o 
   4   6   8      361.98      370.58     20.69 o 
   5   6   8     1338.47     1228.61     50.04 o 
   6   6   8       26.62       29.55     13.15 o 
   7   6   8       33.83       35.50     16.15 o 
   8   6   8      367.26      357.20     27.40 o 
   9   6   8       54.96       41.34     18.93 o 
  10   6   8       20.38       18.61     24.61 o 
 -10   7   8       69.82       58.91     17.46 o 
  -9   7   8        3.64       -4.88     14.40 o 
  -8   7   8      197.55      192.91     18.07 o 
  -7   7   8      324.00      322.38     18.12 o 
  -6   7   8       45.84       37.66     14.48 o 
  -5   7   8       41.42       29.89     13.58 o 
  -4   7   8       57.14       56.02     12.07 o 
  -3   7   8      665.18      671.38     26.39 o 
  -2   7   8     2651.23     2594.71     37.43 o 
  -1   7   8       66.03       75.77     11.35 o 
   0   7   8     4606.85     4391.74     63.20 o 
   1   7   8      863.50      840.78     21.53 o 
   2   7   8      723.94      725.40     20.12 o 
   3   7   8       76.84       53.10     12.24 o 
   4   7   8      474.45      459.38     22.91 o 
   5   7   8       19.90       18.89     12.56 o 
   6   7   8      635.46      676.93     28.23 o 
   7   7   8        3.24        9.20     15.54 o 
   8   7   8      250.20      267.27     25.37 o 
   9   7   8      148.42      168.18     32.70 o 
 -10   8   8       86.65       77.73     19.52 o 
  -9   8   8      288.20      327.82     31.78 o 
  -8   8   8       30.88       40.78     15.31 o 
  -7   8   8       42.31       30.22     12.97 o 
  -6   8   8      844.83      875.23     29.45 o 
  -5   8   8      293.03      356.97     19.17 o 
  -4   8   8      973.34      987.45     23.48 o 
  -3   8   8       74.58       53.85     12.15 o 
  -2   8   8     1613.30     1626.01     47.66 o 
  -1   8   8     1201.67     1211.12     35.07 o 
   0   8   8     1140.98     1166.04     29.59 o 
   1   8   8      119.91      114.50      9.87 o 
   2   8   8      413.48      453.43     24.93 o 
   3   8   8       60.85       76.57     16.01 o 
   4   8   8      739.14      819.80     27.71 o 
   5   8   8       76.43       79.26     22.27 o 
   6   8   8      365.58      417.23     24.60 o 
   7   8   8      196.90      212.85     44.58 o 
   8   8   8      149.73      112.68     21.18 o 
   9   8   8        1.01       30.53     18.29 o 
 -10   9   8        1.99      -15.99     20.87 o 
  -9   9   8        2.03       -9.08     19.51 o 
  -8   9   8        0.92       -2.87     15.19 o 
  -7   9   8       62.39       39.68     13.46 o 
  -6   9   8      244.62      286.43     21.04 o 
  -5   9   8       38.63       34.14     11.04 o 
  -4   9   8      838.38      923.16     26.07 o 
  -3   9   8       95.63      103.50     11.94 o 
  -2   9   8      280.72      308.71     15.56 o 
  -1   9   8       16.92       27.20     12.17 o 
   0   9   8      211.54      217.97     14.31 o 
   1   9   8      832.81      811.21     18.42 o 
   2   9   8     1002.54     1151.28     68.05 o 
   3   9   8     1121.21     1111.13     33.41 o 
   4   9   8       96.02       82.50     17.05 o 
   5   9   8       37.65       36.74     14.66 o 
   6   9   8       51.43       44.25     14.78 o 
   7   9   8       39.92       25.03     14.91 o 
   8   9   8        0.55       12.00     17.47 o 
   9   9   8       42.96       14.83     18.51 o 
  -9  10   8        2.60       47.56     20.99 o 
  -8  10   8      102.71       56.44     19.13 o 
  -7  10   8        8.00       20.00     13.34 o 
  -6  10   8      126.98      111.52     14.89 o 
  -5  10   8      141.57      135.16     13.95 o 
  -4  10   8      207.13      201.71     15.96 o 
  -3  10   8        9.94       12.78     10.62 o 
  -2  10   8      238.34      260.60     14.77 o 
  -1  10   8      169.75      178.74     12.97 o 
   0  10   8        1.78        6.38      7.81 o 
   1  10   8       25.83       22.71     16.63 o 
   2  10   8      274.02      288.54     20.89 o 
   3  10   8      647.60      674.69     29.65 o 
   4  10   8        1.94        3.71     14.02 o 
   5  10   8      261.76      282.11     20.97 o 
   6  10   8        6.40       16.02     13.54 o 
   7  10   8      124.41      100.08     17.96 o 
   8  10   8       11.44       16.87     17.06 o 
   9  10   8        1.75      -11.90     18.29 o 
  -9  11   8       14.14        1.64     19.90 o 
  -8  11   8       30.00       27.49     19.25 o 
  -7  11   8      159.75      197.27     32.29 o 
  -6  11   8       35.37       41.78     12.00 o 
  -5  11   8      153.89      180.47     16.45 o 
  -4  11   8      430.58      440.71     20.16 o 
  -3  11   8     1763.24     1748.06     33.16 o 
  -2  11   8      579.75      563.96     17.30 o 
  -1  11   8       44.90       56.36     10.44 o 
   0  11   8      887.23      950.18     21.17 o 
   1  11   8        4.75        5.71     16.35 o 
   2  11   8      145.45      168.97     18.35 o 
   3  11   8       26.55       19.71     13.46 o 
   4  11   8      139.42      182.04     21.54 o 
   5  11   8       15.49       23.82     17.53 o 
   6  11   8       52.99       35.72     15.13 o 
   7  11   8        2.73        6.74     14.66 o 
   8  11   8       29.71       21.48     19.02 o 
  -8  12   8       26.03       16.51     19.08 o 
  -7  12   8       41.57       33.48     18.78 o 
  -6  12   8      472.58      451.93     22.12 o 
  -5  12   8       64.69       50.23     12.69 o 
  -4  12   8      253.91      290.89     20.08 o 
  -3  12   8      422.77      423.48     21.71 o 
  -2  12   8      535.14      576.00     22.13 o 
  -1  12   8     1272.83     1264.37     56.95 o 
   0  12   8       53.24       48.72     12.23 o 
   1  12   8      125.05      183.68     24.99 o 
   2  12   8      183.54      193.95     28.59 o 
   3  12   8      482.31      535.54     28.41 o 
   4  12   8       67.65       93.18     18.98 o 
   5  12   8        3.51        1.95     17.56 o 
   6  12   8      160.88      189.54     25.24 o 
   7  12   8      346.04      383.98     31.07 o 
   8  12   8      186.37      190.63     28.90 o 
  -8  13   8      114.84      164.35     47.89 o 
  -7  13   8      372.17      391.67     36.51 o 
  -6  13   8      306.43      380.65     25.85 o 
  -5  13   8        1.30        1.05     10.97 o 
  -4  13   8      298.21      326.01     19.83 o 
  -3  13   8      355.30      406.07     20.15 o 
  -2  13   8       12.48       -4.34      9.67 o 
  -1  13   8      239.92      225.04     13.98 o 
   0  13   8       79.62       56.79     18.16 o 
   1  13   8      629.23      580.47     49.97 o 
   2  13   8      897.08     1000.14     59.07 o 
   3  13   8        0.03       -3.61     16.42 o 
   4  13   8     1473.26     1461.33     76.28 o 
   5  13   8      634.84      741.80     35.85 o 
   6  13   8       51.54       92.24     21.75 o 
   7  13   8        0.30       -4.54     18.91 o 
  -7  14   8       70.28       61.22     17.09 o 
  -6  14   8      246.68      308.06     25.01 o 
  -5  14   8      123.72      141.15     15.88 o 
  -4  14   8      169.73      162.32     16.40 o 
  -3  14   8       18.17       13.63     11.27 o 
  -2  14   8       38.50       40.74     12.80 o 
  -1  14   8      327.38      340.30     21.87 o 
   0  14   8      137.65      117.95     22.69 o 
   1  14   8       15.70       26.03     17.59 o 
   2  14   8      146.87      180.17     47.53 o 
   3  14   8      476.07      476.55     35.73 o 
   4  14   8      442.38      433.12     35.54 o 
   5  14   8        3.25      -18.73     18.73 o 
   6  14   8      157.58      178.92     28.06 o 
   7  14   8      207.66      230.93     28.68 o 
  -7  15   8      279.79      215.83     26.33 o 
  -6  15   8        0.23        9.67     14.37 o 
  -5  15   8      124.41      112.44     19.09 o 
  -4  15   8        1.13       -4.18     11.20 o 
  -3  15   8       16.07       28.70     12.21 o 
  -2  15   8      211.94      167.66     17.62 o 
  -1  15   8       21.80       32.47     19.11 o 
   0  15   8       45.52       34.18     33.43 o 
   1  15   8       46.11       43.76     20.69 o 
   2  15   8       37.69       36.48     19.27 o 
   3  15   8       40.01       33.82     21.55 o 
   4  15   8       14.08       12.96     20.56 o 
   5  15   8      228.93      231.70     27.55 o 
   6  15   8      132.52      149.39     25.02 o 
  -6  16   8       61.88       54.28     18.82 o 
  -5  16   8       17.89        5.19     14.27 o 
  -4  16   8       20.03       19.58     14.26 o 
  -3  16   8      103.09      110.14     17.36 o 
  -2  16   8       37.37        1.23     13.08 o 
  -1  16   8      292.80      313.12     29.21 o 
   0  16   8        1.82       -9.53     17.46 o 
   1  16   8      302.45      314.28     32.33 o 
   2  16   8        1.28      -16.46     16.46 o 
   3  16   8       52.47       70.38     23.42 o 
   4  16   8       85.29       76.89     33.20 o 
   5  16   8        0.83        9.97     22.87 o 
   6  16   8        1.11       13.39     20.98 o 
  -5  17   8        4.38       18.75     16.37 o 
  -4  17   8       86.55       84.38     21.86 o 
  -3  17   8       90.60       71.98     19.40 o 
  -2  17   8       42.20       33.08     14.17 o 
  -1  17   8       36.79       30.67     18.53 o 
   0  17   8        0.70       -4.10     17.42 o 
   1  17   8       51.83       53.21     21.27 o 
   2  17   8       58.37       41.11     26.98 o 
   3  17   8       40.35       31.30     21.61 o 
   4  17   8      104.42      100.13     27.00 o 
   5  17   8       17.10      -23.87     28.98 o 
  -4  18   8       23.81        6.37     18.11 o 
  -3  18   8       26.13        2.60     16.46 o 
  -2  18   8      108.52       96.61     21.62 o 
  -1  18   8       81.20       99.16     24.64 o 
   0  18   8       76.43       79.57     22.78 o 
   1  18   8       12.06        4.90     18.36 o 
   2  18   8      292.68      283.08     31.87 o 
   3  18   8      310.25      262.75     32.77 o 
   4  18   8       31.90        3.40     24.66 o 
  -3  19   8      264.04      242.82     37.73 o 
  -2  19   8      510.57      548.41     53.56 o 
  -1  19   8        5.76       -4.32     25.83 o 
   0  19   8      331.32      383.83     34.78 o 
   1  19   8      186.47      212.03     40.48 o 
   2  19   8       14.22        5.18     22.24 o 
 -10   1   9       39.31       43.70     40.99 o 
  -9   1   9       36.19       16.66     20.27 o 
  -8   1   9       21.24       33.05     20.63 o 
  -7   1   9      647.86      666.25     39.15 o 
  -6   1   9       75.23       67.44     20.49 o 
  -5   1   9      710.17      709.17     35.80 o 
  -4   1   9      203.83      171.67     21.08 o 
  -3   1   9      141.94      160.40     20.80 o 
  -2   1   9      401.88      402.89     25.89 o 
  -1   1   9     1233.50     1251.37     38.87 o 
   0   1   9     1846.20     1853.78     48.56 o 
   1   1   9      870.71      798.93     18.20 o 
   2   1   9        0.01        3.48      6.01 o 
   3   1   9      171.86      202.44     11.84 o 
   4   1   9        2.11        1.62      8.91 o 
   5   1   9       92.73      133.23     13.45 o 
   6   1   9        5.48       -0.58     13.07 o 
   7   1   9        0.50        2.67     17.33 o 
   8   1   9       94.44      131.85     26.60 o 
   9   1   9      216.32      217.55     32.76 o 
  10   1   9        8.08       15.83     24.82 o 
 -10   2   9      189.49      241.40     34.11 o 
  -9   2   9       31.77       50.09     23.22 o 
  -8   2   9       38.65       37.46     20.75 o 
  -7   2   9        3.50       -3.35     17.00 o 
  -6   2   9      632.51      658.27     36.31 o 
  -5   2   9     1001.54     1124.99     43.55 o 
  -4   2   9      322.98      349.67     28.28 o 
  -3   2   9     2650.10     2492.75     54.37 o 
  -2   2   9     6068.98     5871.39     80.41 o 
  -1   2   9     1014.78      966.50     28.21 o 
   0   2   9     1600.77     1679.94     45.26 o 
   1   2   9      152.58      165.28     14.04 o 
   2   2   9      190.00      166.78     12.38 o 
   3   2   9      887.00      837.72     20.25 o 
   4   2   9      369.88      364.38     16.89 o 
   5   2   9     1079.28     1028.29     31.13 o 
   6   2   9      687.53      631.44     49.23 o 
   7   2   9        3.62       18.74     22.72 o 
   8   2   9       11.43       -8.57     19.86 o 
   9   2   9       21.26       -1.02     20.11 o 
  10   2   9      111.11       60.15     25.86 o 
 -10   3   9        3.40       17.28     18.11 o 
  -9   3   9       62.28       65.56     19.63 o 
  -8   3   9     1370.71     1381.92     45.01 o 
  -7   3   9     1230.07     1149.65     39.46 o 
  -6   3   9        0.26       -0.88     14.67 o 
  -5   3   9     1761.73     1619.88     76.75 o 
  -4   3   9     2356.21     2217.89     53.24 o 
  -3   3   9     1486.23     1385.90     41.99 o 
  -2   3   9       37.51       27.56     11.41 o 
  -1   3   9     1251.37     1304.17     35.60 o 
   0   3   9     1945.22     1969.79     29.34 o 
   1   3   9     1306.64     1322.13     22.27 o 
   2   3   9      107.23      107.27      9.86 o 
   3   3   9      389.62      389.03     15.61 o 
   4   3   9     1411.57     1427.06     24.47 o 
   5   3   9      555.67      596.27     26.84 o 
   6   3   9       34.69       39.03     14.63 o 
   7   3   9       77.03       92.43     17.93 o 
   8   3   9      403.55      416.79     35.71 o 
   9   3   9      290.01      276.70     33.60 o 
  10   3   9        0.12       -6.87     22.54 o 
 -10   4   9      293.20      350.85     30.64 o 
  -9   4   9      680.09      758.09     35.93 o 
  -8   4   9      122.79      171.90     22.97 o 
  -7   4   9      715.43      711.69     32.16 o 
  -6   4   9     2402.04     2375.92     50.86 o 
  -5   4   9      152.08      140.86     18.80 o 
  -4   4   9        1.94      -11.87     12.31 o 
  -3   4   9        6.42        6.29     10.73 o 
  -2   4   9     2668.46     2544.44     41.76 o 
  -1   4   9     3471.71     3320.45     59.27 o 
   0   4   9        9.05        1.54      8.17 o 
   1   4   9      494.06      494.38     18.28 o 
   2   4   9     3991.32     3964.37     37.02 o 
   3   4   9      907.35      983.06     47.87 o 
   4   4   9       78.41       84.49     13.24 o 
   5   4   9       40.23       55.40     15.24 o 
   6   4   9      274.57      251.27     20.58 o 
   7   4   9      568.55      568.37     29.53 o 
   8   4   9      113.91      126.02     26.62 o 
   9   4   9      142.50      131.50     28.52 o 
 -10   5   9       17.76       12.27     12.41 o 
  -9   5   9       80.16       98.61     33.71 o 
  -8   5   9      274.13      294.50     26.39 o 
  -7   5   9       66.98       70.25     17.00 o 
  -6   5   9      373.82      370.20     30.96 o 
  -5   5   9        5.04       -3.27     12.89 o 
  -4   5   9       32.31       47.58     14.33 o 
  -3   5   9     1534.75     1460.15     42.44 o 
  -2   5   9      151.49      173.85     16.49 o 
  -1   5   9     1613.72     1615.63     26.72 o 
   0   5   9      252.84      277.98     15.62 o 
   1   5   9      127.51      111.00     11.45 o 
   2   5   9      988.57      944.88     20.27 o 
   3   5   9      180.44      175.20     12.07 o 
   4   5   9     2718.30     2517.28     80.89 o 
   5   5   9       75.98       82.92     13.69 o 
   6   5   9        0.20      -11.11     12.07 o 
   7   5   9      326.58      348.81     25.83 o 
   8   5   9       63.21       63.27     17.89 o 
   9   5   9       21.63       33.70     22.83 o 
 -10   6   9        2.32        4.12     13.20 o 
  -9   6   9       43.63       40.01     12.61 o 
  -8   6   9        0.39       -2.73     14.23 o 
  -7   6   9       81.17       72.87     16.92 o 
  -6   6   9       28.11       27.42     14.38 o 
  -5   6   9       70.25       62.74     15.36 o 
  -4   6   9      486.55      448.67     20.88 o 
  -3   6   9      167.34      200.13     15.94 o 
  -2   6   9       31.22       25.91     11.14 o 
  -1   6   9      244.88      239.74     18.04 o 
   0   6   9      310.28      343.32     16.80 o 
   1   6   9       72.70       73.61     10.80 o 
   2   6   9      284.67      287.74     15.22 o 
   3   6   9       15.48        8.19     10.71 o 
   4   6   9      838.57      786.46     26.86 o 
   5   6   9        5.61       13.56     11.86 o 
   6   6   9      140.41      145.10     27.11 o 
   7   6   9      151.18      138.25     20.06 o 
   8   6   9        7.21        1.74     16.14 o 
   9   6   9        0.10      -16.91     23.68 o 
 -10   7   9        0.09        3.60     14.60 o 
  -9   7   9       13.68       -8.60     11.90 o 
  -8   7   9        6.22       12.08     11.18 o 
  -7   7   9        9.15      -13.69     13.69 o 
  -6   7   9       30.39       44.02     14.18 o 
  -5   7   9       96.74       96.69     16.38 o 
  -4   7   9      421.12      442.54     21.00 o 
  -3   7   9     1034.17      989.16     30.79 o 
  -2   7   9      154.73      135.86     15.65 o 
  -1   7   9      329.55      308.00     20.23 o 
   0   7   9       75.19       80.06     13.78 o 
   1   7   9       96.05      103.76     12.00 o 
   2   7   9     1163.64     1062.67     30.52 o 
   3   7   9      798.45      733.89     24.48 o 
   4   7   9      113.56      155.03     15.86 o 
   5   7   9      155.27      143.18     16.47 o 
   6   7   9       28.40       19.86     15.25 o 
   7   7   9       32.77       70.36     18.45 o 
   8   7   9        3.24       -4.03     15.81 o 
   9   7   9       28.57       18.50     17.98 o 
  -9   8   9      346.42      353.97     27.88 o 
  -8   8   9       47.89       55.12     13.94 o 
  -7   8   9      163.58      189.09     17.57 o 
  -6   8   9      886.40      933.04     28.22 o 
  -5   8   9        3.15       -4.52      9.99 o 
  -4   8   9       85.56       75.96     12.60 o 
  -3   8   9       56.81       50.20     11.71 o 
  -2   8   9      836.59      909.51     31.79 o 
  -1   8   9     1425.45     1525.32     35.49 o 
   0   8   9       76.75       94.64     14.75 o 
   1   8   9     2060.31     2163.21     82.99 o 
   2   8   9     5077.73     4955.94    163.94 o 
   3   8   9      388.18      363.15     23.31 o 
   4   8   9      423.36      425.11     23.29 o 
   5   8   9       43.38       28.67     13.05 o 
   6   8   9       22.20       53.27     15.48 o 
   7   8   9      151.56      152.18     21.43 o 
   8   8   9      120.79      141.32     21.92 o 
   9   8   9       16.02        1.95     17.79 o 
  -9   9   9      109.61      103.57     20.03 o 
  -8   9   9      261.91      256.37     19.33 o 
  -7   9   9      337.33      326.28     20.95 o 
  -6   9   9       89.64      103.82     14.77 o 
  -5   9   9      286.11      298.58     16.74 o 
  -4   9   9     1283.54     1281.77     27.11 o 
  -3   9   9     2115.59     2147.11     32.62 o 
  -2   9   9       61.74       59.41     10.82 o 
  -1   9   9     1516.23     1411.53     28.60 o 
   0   9   9     2141.47     2175.30     37.47 o 
   1   9   9      845.79      890.20     51.71 o 
   2   9   9      200.53      196.58     18.92 o 
   3   9   9        2.19       -9.62     12.60 o 
   4   9   9     1498.11     1455.60     70.07 o 
   5   9   9      131.57      140.79     16.97 o 
   6   9   9       14.24       10.37     14.54 o 
   7   9   9       81.61       96.59     20.29 o 
   8   9   9       68.51       66.91     19.23 o 
  -9  10   9       44.77       51.47     17.14 o 
  -8  10   9        2.91      -10.40     11.93 o 
  -7  10   9       89.36       85.19     13.30 o 
  -6  10   9      679.10      665.61     24.85 o 
  -5  10   9     1075.50     1077.74     38.98 o 
  -4  10   9      214.44      232.93     15.61 o 
  -3  10   9     1003.16     1024.67     24.43 o 
  -2  10   9     2061.22     2140.02     31.83 o 
  -1  10   9     1592.70     1630.42     27.86 o 
   0  10   9        4.24       -8.11      8.11 o 
   1  10   9      182.52      164.08     22.09 o 
   2  10   9      268.19      185.55     52.18 o 
   3  10   9      538.06      594.78     28.62 o 
   4  10   9      233.36      253.03     23.22 o 
   5  10   9      621.46      583.24     47.32 o 
   6  10   9      502.09      504.83     28.28 o 
   7  10   9      127.26      133.08     21.95 o 
   8  10   9       27.76       -0.27     18.07 o 
  -8  11   9      268.16      275.73     32.48 o 
  -7  11   9      292.32      350.90     24.87 o 
  -6  11   9        4.14       -3.45     10.80 o 
  -5  11   9      218.68      262.26     15.71 o 
  -4  11   9      400.87      384.88     18.09 o 
  -3  11   9       31.66       24.90     10.27 o 
  -2  11   9       75.36       73.87     10.95 o 
  -1  11   9        5.37        7.94      8.34 o 
   0  11   9     2001.13     2138.18    141.85 o 
   1  11   9     1048.88     1034.16     41.67 o 
   2  11   9      357.33      332.40     58.24 o 
   3  11   9      102.26       98.33     18.16 o 
   4  11   9       97.83      107.65     18.89 o 
   5  11   9       64.99       72.26     19.30 o 
   6  11   9        3.53      -10.19     16.57 o 
   7  11   9        0.97        6.71     15.47 o 
   8  11   9      152.47      168.74     25.39 o 
  -8  12   9       26.35        7.51     20.91 o 
  -7  12   9       62.45       38.05     21.84 o 
  -6  12   9        1.53       -3.80     10.83 o 
  -5  12   9      215.53      252.15     18.97 o 
  -4  12   9      445.21      489.06     17.72 o 
  -3  12   9      314.66      341.29     16.64 o 
  -2  12   9      158.12      179.37     13.68 o 
  -1  12   9      107.55      103.96     11.41 o 
   0  12   9       23.43       14.11     15.43 o 
   1  12   9       41.44       26.88     17.93 o 
   2  12   9       20.34       11.01     16.59 o 
   3  12   9       65.92       72.91     21.45 o 
   4  12   9      248.24      253.52     23.51 o 
   5  12   9      141.81      117.89     21.46 o 
   6  12   9       77.45       72.86     19.99 o 
   7  12   9       23.48       34.52     19.40 o 
  -7  13   9        4.75       17.87     19.46 o 
  -6  13   9        7.75      -12.43     13.04 o 
  -5  13   9      393.60      390.45     21.94 o 
  -4  13   9       12.29        4.01     10.56 o 
  -3  13   9        2.76       -3.17      9.08 o 
  -2  13   9       15.47       10.45      9.30 o 
  -1  13   9       23.00       13.23     11.35 o 
   0  13   9       25.22       33.67     19.35 o 
   1  13   9        2.83       -6.50     15.47 o 
   2  13   9       17.20       17.11     20.03 o 
   3  13   9       18.24       47.11     21.02 o 
   4  13   9        6.83      -12.07     18.97 o 
   5  13   9       51.89       41.39     17.92 o 
   6  13   9        0.43       11.97     17.76 o 
   7  13   9        4.54       -7.77     19.90 o 
  -7  14   9       42.55       33.07     21.11 o 
  -6  14   9       76.67       58.78     25.96 o 
  -5  14   9      496.88      510.04     24.08 o 
  -4  14   9        8.38       -8.79     10.30 o 
  -3  14   9       31.19       33.94      9.68 o 
  -2  14   9      855.49      857.91     26.85 o 
  -1  14   9        4.07        3.02     22.68 o 
   0  14   9      539.37      478.38     33.66 o 
   1  14   9       77.87       55.65     20.62 o 
   2  14   9        5.51       -2.83     28.94 o 
   3  14   9      332.04      350.52    101.72 o 
   4  14   9        6.82        7.98     19.08 o 
   5  14   9      236.70      251.38     33.08 o 
   6  14   9      242.96      244.66     28.83 o 
  -6  15   9       27.72       35.27     16.78 o 
  -5  15   9      210.27      238.03     27.73 o 
  -4  15   9      432.62      439.05     22.74 o 
  -3  15   9      103.95      110.95     28.59 o 
  -2  15   9       74.04       74.66     17.69 o 
  -1  15   9      123.65      142.73     23.47 o 
   0  15   9      614.74      678.35     38.52 o 
   1  15   9      149.36      162.40     25.52 o 
   2  15   9       36.45       12.44     18.71 o 
   3  15   9      233.16      268.83     31.57 o 
   4  15   9      417.35      469.61     37.88 o 
   5  15   9      228.84      265.08     34.05 o 
   6  15   9        3.96       14.59     26.09 o 
  -5  16   9      200.80      206.80     22.69 o 
  -4  16   9        0.50      -12.41     13.81 o 
  -3  16   9      175.36      176.63     19.91 o 
  -2  16   9      184.19      179.62     25.16 o 
  -1  16   9      410.44      447.78     33.89 o 
   0  16   9       44.69       20.58     19.38 o 
   1  16   9      292.34      340.24     34.16 o 
   2  16   9      502.37      529.27     37.99 o 
   3  16   9      238.52      220.01     32.84 o 
   4  16   9       17.56       36.13     42.92 o 
   5  16   9       12.89       21.47     23.75 o 
  -4  17   9      367.82      414.28     33.38 o 
  -3  17   9      264.30      268.56     22.88 o 
  -2  17   9        1.81       -6.23     15.44 o 
  -1  17   9       54.22       46.84     19.34 o 
   0  17   9      145.56      175.76     28.47 o 
   1  17   9      203.16      211.38     29.23 o 
   2  17   9      155.32      134.89     25.87 o 
   3  17   9       24.24       43.52     23.02 o 
   4  17   9      295.57      309.86     35.64 o 
  -3  18   9        2.82      -12.68     25.75 o 
  -2  18   9        3.43       13.99     18.04 o 
  -1  18   9      122.89      113.03     32.29 o 
   0  18   9       70.96       92.77     28.75 o 
   1  18   9       35.12       33.51     22.42 o 
   2  18   9      267.30      265.77     62.89 o 
 -10   0  10        5.49        4.49     29.46 o 
  -9   0  10       63.31       52.38     31.19 o 
  -8   0  10      460.99      438.46     54.74 o 
  -7   0  10      124.95       76.24     33.32 o 
  -6   0  10     1373.25     1197.08     66.63 o 
  -5   0  10      659.95      629.22     51.12 o 
  -4   0  10      895.63     1033.34     57.97 o 
  -3   0  10     2510.68     2321.39     80.73 o 
  -2   0  10      200.66      147.99     27.41 o 
  -1   0  10        6.33        4.49     18.98 o 
   0   0  10        5.63        8.66     17.41 o 
   1   0  10      922.80      777.56     24.41 o 
   2   0  10     2682.39     2922.66     68.50 o 
   3   0  10      412.13      437.98     31.43 o 
   4   0  10      553.51      465.37     34.38 o 
   5   0  10      131.33      148.33     37.96 o 
   6   0  10       12.89       13.23     30.01 o 
   7   0  10      141.53      208.48     41.03 o 
   8   0  10       29.95      -17.72     29.93 o 
   9   0  10       41.30       22.13     34.02 o 
 -10   1  10        2.31      -11.00     22.25 o 
  -9   1  10       98.30       69.58     23.91 o 
  -8   1  10      456.65      484.86     53.32 o 
  -7   1  10        3.51       -1.48     17.03 o 
  -6   1  10       51.78       51.07     20.06 o 
  -5   1  10      320.58      339.68     37.21 o 
  -4   1  10      950.01      944.41     40.46 o 
  -3   1  10      811.15      799.24     36.00 o 
  -2   1  10      189.02      180.50     30.44 o 
  -1   1  10     2503.63     2282.08     49.92 o 
   0   1  10     2681.37     2746.16     59.35 o 
   1   1  10       59.36       52.90      8.83 o 
   2   1  10        4.00       -0.08      7.42 o 
   3   1  10      187.78      192.00     13.80 o 
   4   1  10      214.19      243.65     15.43 o 
   5   1  10      305.27      367.36     22.27 o 
   6   1  10       11.76       25.88     20.67 o 
   7   1  10      381.64      353.84     34.09 o 
   8   1  10      117.97      143.13     28.38 o 
   9   1  10       92.98       59.90     25.79 o 
 -10   2  10      150.52      106.39     29.49 o 
  -9   2  10        6.41      -17.54     17.54 o 
  -8   2  10      195.72      166.77     28.26 o 
  -7   2  10      170.77      183.45     28.29 o 
  -6   2  10        5.02       -9.84     15.79 o 
  -5   2  10      139.04      114.04     45.41 o 
  -4   2  10      294.61      299.43     27.91 o 
  -3   2  10      487.11      469.93     30.43 o 
  -2   2  10     1954.54     1823.17     48.44 o 
  -1   2  10      964.18      907.39     31.74 o 
   0   2  10      630.28      655.60     20.34 o 
   1   2  10      610.72      604.39     18.01 o 
   2   2  10        2.05       -0.96      7.54 o 
   3   2  10       79.08       72.83      9.71 o 
   4   2  10       16.92        3.11      8.98 o 
   5   2  10       14.98        5.47     12.15 o 
   6   2  10      752.01      673.43     29.00 o 
   7   2  10       81.23       63.55     23.35 o 
   8   2  10       13.28       -1.99     20.44 o 
   9   2  10        1.27       -5.42     22.02 o 
 -10   3  10       21.09        6.44     20.70 o 
  -9   3  10        2.41        7.12     18.93 o 
  -8   3  10        6.01       -7.21     27.84 o 
  -7   3  10      267.91      273.39     41.27 o 
  -6   3  10     1059.46     1031.34     71.12 o 
  -5   3  10      570.08      630.70     49.42 o 
  -4   3  10        0.11       -9.35     13.64 o 
  -3   3  10      602.65      541.90     31.78 o 
  -2   3  10       28.01       42.28     12.34 o 
  -1   3  10       72.74       66.14     13.17 o 
   0   3  10       37.99       31.87      9.64 o 
   1   3  10      155.05      143.92     12.47 o 
   2   3  10       15.41        0.44      7.53 o 
   3   3  10      125.39      131.98     11.39 o 
   4   3  10      160.97      158.28     17.76 o 
   5   3  10        7.84        1.95     12.66 o 
   6   3  10      173.30      164.81     18.60 o 
   7   3  10       55.69       36.76     22.93 o 
   8   3  10        1.48        4.80     24.69 o 
   9   3  10       69.72       62.80     26.21 o 
 -10   4  10       10.18       -2.67     23.11 o 
  -9   4  10       34.35       41.12     18.60 o 
  -8   4  10        1.63       -7.75     15.33 o 
  -7   4  10      429.45      415.47     28.60 o 
  -6   4  10      488.93      482.93     33.50 o 
  -5   4  10       84.26       56.44     30.60 o 
  -4   4  10       33.82       41.67     16.72 o 
  -3   4  10      604.99      552.72     30.24 o 
  -2   4  10      111.35      103.53     15.14 o 
  -1   4  10       43.69       58.56     12.63 o 
   0   4  10      265.69      286.54     16.60 o 
   1   4  10        3.90       -0.77      8.58 o 
   2   4  10     1407.61     1377.01     24.35 o 
   3   4  10      182.65      196.74     13.07 o 
   4   4  10       13.07       17.76     11.29 o 
   5   4  10      144.74      122.18     17.48 o 
   6   4  10        4.98       -9.79     13.18 o 
   7   4  10        9.34       14.06     15.00 o 
   8   4  10        0.48       17.23     24.15 o 
   9   4  10       34.29       20.97     24.92 o 
  -9   5  10      109.44      149.11     22.80 o 
  -8   5  10      272.20      320.73     45.62 o 
  -7   5  10      265.35      290.85     26.57 o 
  -6   5  10       85.93       69.48     15.99 o 
  -5   5  10      918.95      915.53     96.36 o 
  -4   5  10      133.06      123.73     19.66 o 
  -3   5  10       23.34       25.35     14.02 o 
  -2   5  10        1.76       -5.43     10.60 o 
  -1   5  10       86.43       71.79     13.51 o 
   0   5  10      207.50      235.77     21.68 o 
   1   5  10        9.87        5.11      9.15 o 
   2   5  10       32.26       40.09     10.48 o 
   3   5  10      786.85      791.35     25.51 o 
   4   5  10     1192.69     1187.15     29.25 o 
   5   5  10       24.87       17.01     13.86 o 
   6   5  10       33.82       34.44     15.30 o 
   7   5  10       69.95       80.47     18.58 o 
   8   5  10      219.66      211.57     30.93 o 
   9   5  10       83.25       63.57     26.59 o 
  -9   6  10       45.03       35.20     12.94 o 
  -8   6  10       67.71       99.77     20.01 o 
  -7   6  10      384.03      407.56     27.90 o 
  -6   6  10      253.10      303.00     25.35 o 
  -5   6  10      157.46      177.47     19.68 o 
  -4   6  10      137.76      150.74     20.80 o 
  -3   6  10      824.05      788.67     29.30 o 
  -2   6  10     2203.18     2047.46     50.20 o 
  -1   6  10      797.43      793.19     27.86 o 
   0   6  10     2363.14     2344.35     50.74 o 
   1   6  10      439.29      442.85     18.95 o 
   2   6  10      131.75      124.66     12.63 o 
   3   6  10       94.59       97.88     13.68 o 
   4   6  10      234.22      209.61     16.60 o 
   5   6  10      753.57      751.80     30.71 o 
   6   6  10      894.73      919.77     34.26 o 
   7   6  10      291.70      309.83     25.06 o 
   8   6  10        7.84        7.55     16.83 o 
   9   6  10      152.94      206.20     62.85 o 
  -9   7  10       12.98        3.54     12.16 o 
  -8   7  10      405.31      392.37     35.39 o 
  -7   7  10      338.16      383.99     27.52 o 
  -6   7  10        3.75        4.71     12.77 o 
  -5   7  10     1186.29     1226.02     83.64 o 
  -4   7  10      549.93      569.22     23.83 o 
  -3   7  10       13.44       -6.89      9.80 o 
  -2   7  10      354.82      315.73     21.12 o 
  -1   7  10      116.30      123.56     15.45 o 
   0   7  10     1408.40     1493.51     66.11 o 
   1   7  10      484.28      482.76     19.40 o 
   2   7  10      576.45      579.76     26.19 o 
   3   7  10      133.69      164.25     17.92 o 
   4   7  10      725.28      736.75     31.75 o 
   5   7  10       16.89        6.14     12.36 o 
   6   7  10       68.30       61.95     17.23 o 
   7   7  10       45.13       37.97     22.09 o 
   8   7  10      309.89      318.65     33.88 o 
  -9   8  10        0.56      -17.19     17.19 o 
  -8   8  10       11.35       18.31     12.39 o 
  -7   8  10      130.59      147.62     15.92 o 
  -6   8  10      508.49      476.62     34.37 o 
  -5   8  10      101.10      136.50     18.82 o 
  -4   8  10      179.13      141.15     15.04 o 
  -3   8  10      250.86      256.77     17.93 o 
  -2   8  10      553.74      544.60     25.49 o 
  -1   8  10      518.20      564.23     25.69 o 
   0   8  10        1.44       -9.66     11.07 o 
   1   8  10        3.23       -8.10     10.09 o 
   2   8  10      588.60      601.00     26.40 o 
   3   8  10      324.66      325.92     22.63 o 
   4   8  10       39.14       41.88     14.86 o 
   5   8  10      360.76      373.48     28.64 o 
   6   8  10      217.75      220.66     22.53 o 
   7   8  10      150.13      177.54     22.54 o 
   8   8  10        0.83       -7.08     17.12 o 
  -8   9  10        3.14       -1.69     11.79 o 
  -7   9  10       60.98       65.30     13.60 o 
  -6   9  10       63.13       41.16     12.86 o 
  -5   9  10        6.38       15.85      9.33 o 
  -4   9  10        1.24       -8.23      8.78 o 
  -3   9  10      330.69      274.35     15.83 o 
  -2   9  10        0.21       -2.46      9.27 o 
  -1   9  10      366.73      382.39     18.67 o 
   0   9  10      110.48      125.68     16.04 o 
   1   9  10      355.52      310.21     60.02 o 
   2   9  10      220.89      269.76     27.67 o 
   3   9  10        0.61       -2.81     14.84 o 
   4   9  10        6.05        1.98     14.36 o 
   5   9  10      101.76      113.37     16.60 o 
   6   9  10       14.32        1.90     14.88 o 
   7   9  10      131.86      127.11     21.21 o 
   8   9  10        0.68        4.00     17.77 o 
  -8  10  10       61.13       58.72     18.18 o 
  -7  10  10       14.95        9.80     11.81 o 
  -6  10  10        3.58       -7.75     10.54 o 
  -5  10  10       30.62       17.81     10.50 o 
  -4  10  10        0.02       -2.19      9.04 o 
  -3  10  10       43.06       35.14     10.21 o 
  -2  10  10      248.99      271.44     15.87 o 
  -1  10  10       47.59       58.21     11.54 o 
   0  10  10     1744.75     1671.43     49.16 o 
   1  10  10       10.93        9.85     15.91 o 
   2  10  10      190.36      229.63     26.69 o 
   3  10  10      465.27      500.94     26.67 o 
   4  10  10       99.44       94.60     18.00 o 
   5  10  10       50.49       63.55     24.27 o 
   6  10  10       10.30       -2.55     13.17 o 
   7  10  10       10.54       -6.23     18.08 o 
  -8  11  10       96.88       65.27     17.70 o 
  -7  11  10        0.35      -10.21     11.04 o 
  -6  11  10      224.01      230.53     19.11 o 
  -5  11  10      694.83      675.23     22.85 o 
  -4  11  10       76.29       90.57     12.53 o 
  -3  11  10       21.23       17.07      9.51 o 
  -2  11  10       84.50       71.77     11.19 o 
  -1  11  10      591.28      604.78     22.32 o 
   0  11  10      243.99      303.17     27.60 o 
   1  11  10      239.58      273.47     27.67 o 
   2  11  10      146.75      110.55     21.04 o 
   3  11  10       27.91       34.31     17.74 o 
   4  11  10      341.78      354.04     25.41 o 
   5  11  10        0.92      -15.55     15.55 o 
   6  11  10        9.00       10.97     17.93 o 
   7  11  10       22.05        2.69     17.47 o 
  -7  12  10      380.34      377.14     25.33 o 
  -6  12  10      328.78      322.67     18.72 o 
  -5  12  10       15.45       16.33     10.42 o 
  -4  12  10      240.16      290.07     17.70 o 
  -3  12  10      411.09      441.22     18.91 o 
  -2  12  10      227.96      261.23     16.10 o 
  -1  12  10       32.25       50.86     18.88 o 
   0  12  10        0.82      -10.77     14.74 o 
   1  12  10      110.05      138.69     22.82 o 
   2  12  10      640.78      629.23     48.24 o 
   3  12  10      224.63      236.03     28.29 o 
   4  12  10      188.74      169.12     26.42 o 
   5  12  10      180.44      177.80     23.63 o 
   6  12  10       38.04       49.02     19.20 o 
   7  12  10       48.31        9.59     21.82 o 
  -7  13  10       87.58       77.06     17.40 o 
  -6  13  10       26.48       16.20     11.33 o 
  -5  13  10        5.45       -8.05      9.45 o 
  -4  13  10       62.18       83.28     13.05 o 
  -3  13  10      472.05      526.47     20.34 o 
  -2  13  10       62.81       79.80     11.80 o 
  -1  13  10      872.53      883.63     42.04 o 
   0  13  10      304.87      310.71     55.80 o 
   1  13  10       30.78       15.73     18.95 o 
   2  13  10       33.71       40.56     20.16 o 
   3  13  10      314.48      378.39     34.15 o 
   4  13  10      499.07      502.45     36.49 o 
   5  13  10      176.25      192.82     29.18 o 
   6  13  10        7.14      -11.81     16.70 o 
  -6  14  10      200.35      199.48     18.55 o 
  -5  14  10        0.86       -3.58     10.15 o 
  -4  14  10        4.76       -9.31      9.31 o 
  -3  14  10      133.88      149.68     14.25 o 
  -2  14  10      289.04      302.71     22.53 o 
  -1  14  10       86.98       96.45     20.74 o 
   0  14  10        6.77      -10.50     16.14 o 
   1  14  10      153.63      215.29     31.07 o 
   2  14  10      763.86      799.03     42.23 o 
   3  14  10      152.63      184.52     28.52 o 
   4  14  10        1.72      -19.00     19.00 o 
   5  14  10      228.02      235.67     66.55 o 
  -5  15  10       90.44       86.77     13.39 o 
  -4  15  10       13.82       21.49     10.74 o 
  -3  15  10       35.65       19.44     13.84 o 
  -2  15  10        5.91      -19.75     26.42 o 
  -1  15  10        0.50        2.17     17.89 o 
   0  15  10      289.62      267.33     43.59 o 
   1  15  10      343.45      377.54     32.72 o 
   2  15  10        0.06        0.84     20.68 o 
   3  15  10      156.44      207.41     30.83 o 
   4  15  10      111.24       95.23     27.36 o 
   5  15  10       82.72       50.43     24.31 o 
  -4  16  10       81.06       70.01     15.80 o 
  -3  16  10       59.66       55.77     16.24 o 
  -2  16  10       24.48       30.67     20.21 o 
  -1  16  10       34.12       20.11     18.29 o 
   0  16  10       13.72       35.61     20.99 o 
   1  16  10       15.85       18.63     18.77 o 
   2  16  10        0.28        1.07     18.72 o 
   3  16  10       48.50       26.42     23.96 o 
   4  16  10      166.39      193.11     30.66 o 
  -3  17  10       19.18        7.67     27.49 o 
  -2  17  10       11.28        5.43     19.06 o 
  -1  17  10       59.48       79.49     21.91 o 
   0  17  10       61.39       44.03     22.25 o 
   1  17  10       19.30       24.04     21.12 o 
   2  17  10       94.83      130.60     27.62 o 
  -9   1  11        9.31        1.03     19.18 o 
  -8   1  11       24.23       29.36     20.80 o 
  -7   1  11       15.71       20.99     21.58 o 
  -6   1  11       52.15       35.28     22.49 o 
  -5   1  11      635.53      591.14     40.80 o 
  -4   1  11      261.43      271.69     27.64 o 
  -3   1  11      379.16      371.34     28.72 o 
  -2   1  11      946.91      885.36     37.90 o 
  -1   1  11       54.16       47.86     27.41 o 
   0   1  11        5.01       -3.55     12.05 o 
   1   1  11       89.66       83.33     10.46 o 
   2   1  11      117.21      108.30     10.92 o 
   3   1  11      301.09      306.41     16.87 o 
   4   1  11       18.28       42.03     10.87 o 
   5   1  11       64.91       63.47     14.15 o 
   6   1  11       80.15      125.53     26.20 o 
   7   1  11       49.45       54.41     22.85 o 
   8   1  11        0.15       -0.07     21.64 o 
  -9   2  11       58.60       29.79     21.68 o 
  -8   2  11      146.65      180.47     68.44 o 
  -7   2  11     1262.06     1238.22     62.73 o 
  -6   2  11      119.84      124.08     24.47 o 
  -5   2  11     1286.69     1164.30     45.60 o 
  -4   2  11      393.49      384.96     37.02 o 
  -3   2  11      109.46       87.81     19.20 o 
  -2   2  11      823.45      675.43     32.93 o 
  -1   2  11       38.79       56.80     16.22 o 
   0   2  11      817.80      820.72     22.71 o 
   1   2  11      843.76      879.18     23.30 o 
   2   2  11      156.11      165.49     12.30 o 
   3   2  11       10.05        8.50      9.17 o 
   4   2  11       24.46       21.31     12.94 o 
   5   2  11      420.36      398.97     24.87 o 
   6   2  11      242.42      251.30     29.21 o 
   7   2  11        5.74       -0.95     21.65 o 
   8   2  11       61.14       60.72     24.88 o 
  -9   3  11      265.30      317.22     36.13 o 
  -8   3  11       79.60       73.78     23.51 o 
  -7   3  11       17.04       23.33     19.69 o 
  -6   3  11      886.22      678.37    131.49 o 
  -5   3  11     1127.25     1097.26     44.79 o 
  -4   3  11       20.70       31.00     16.01 o 
  -3   3  11       63.12       51.36     18.67 o 
  -2   3  11     1031.25     1032.66     39.46 o 
  -1   3  11     1620.33     1596.40     72.86 o 
   0   3  11      430.45      419.03     19.52 o 
   1   3  11        5.69        0.28      9.07 o 
   2   3  11      105.96      117.20     11.23 o 
   3   3  11     1078.58     1090.40     23.32 o 
   4   3  11      543.18      501.46     25.07 o 
   5   3  11        0.00       -9.88     13.69 o 
   6   3  11      413.89      401.64     26.86 o 
   7   3  11      310.35      298.67     32.88 o 
   8   3  11      113.92      132.59     31.14 o 
  -9   4  11      149.65      149.76     30.02 o 
  -8   4  11       97.30       68.40     25.11 o 
  -7   4  11      431.05      422.02     34.12 o 
  -6   4  11      289.67      339.16     31.38 o 
  -5   4  11       12.80       15.79     17.55 o 
  -4   4  11      972.49      962.90     70.92 o 
  -3   4  11     1276.08     1055.42     40.27 o 
  -2   4  11      116.70      115.93     16.44 o 
  -1   4  11      288.07      283.46     20.06 o 
   0   4  11      121.83      126.19     13.03 o 
   1   4  11      113.76      116.94     12.74 o 
   2   4  11      678.58      684.19     21.76 o 
   3   4  11       85.00       90.24     13.18 o 
   4   4  11      845.10      807.63     29.49 o 
   5   4  11     1021.88     1002.21     42.98 o 
   6   4  11       71.81       78.98     17.33 o 
   7   4  11        0.95      -11.71     21.14 o 
   8   4  11       47.37       29.59     23.61 o 
  -9   5  11      223.85      231.83     31.88 o 
  -8   5  11      424.39      432.29     58.76 o 
  -7   5  11        4.76       -3.01     15.82 o 
  -6   5  11      164.12      224.17     27.97 o 
  -5   5  11      146.65      157.94     24.09 o 
  -4   5  11       67.93       38.97     15.87 o 
  -3   5  11      113.08      139.67     17.07 o 
  -2   5  11       41.20       33.62     12.95 o 
  -1   5  11     1579.37     1550.55     36.68 o 
   0   5  11      169.17      181.63     17.36 o 
   1   5  11      357.55      318.87     17.01 o 
   2   5  11      375.78      367.03     17.74 o 
   3   5  11      131.38      136.89     14.68 o 
   4   5  11       58.84       54.39     19.20 o 
   5   5  11        0.36        4.39     14.70 o 
   6   5  11        4.11      -13.54     13.54 o 
   7   5  11      149.29      139.54     20.68 o 
   8   5  11      164.85      189.34     32.76 o 
  -9   6  11        1.09       24.36     16.53 o 
  -8   6  11        7.59       34.17     16.48 o 
  -7   6  11        0.24       -9.50     13.52 o 
  -6   6  11       14.51        5.59     15.27 o 
  -5   6  11       73.22       48.38     17.61 o 
  -4   6  11      294.59      302.44     28.10 o 
  -3   6  11      115.94       90.49     14.61 o 
  -2   6  11      316.70      283.76     20.79 o 
  -1   6  11      102.98       97.61     14.95 o 
   0   6  11       67.64       65.80     13.77 o 
   1   6  11       88.85      128.66     13.48 o 
   2   6  11       27.83       28.91     12.63 o 
   3   6  11       66.81       75.74     14.88 o 
   4   6  11      471.78      454.31     22.41 o 
   5   6  11       80.98       70.29     16.63 o 
   6   6  11        2.61        5.08     15.04 o 
   7   6  11       70.04       65.35     18.69 o 
   8   6  11       13.70       13.35     24.78 o 
  -8   7  11       52.54       50.53     17.07 o 
  -7   7  11       23.40       17.15     15.34 o 
  -6   7  11       83.41       95.71     18.01 o 
  -5   7  11       72.57       56.52     19.13 o 
  -4   7  11       12.55        0.99     11.53 o 
  -3   7  11       68.60       59.80     15.35 o 
  -2   7  11       18.69       22.62     12.20 o 
  -1   7  11      133.20      166.86     18.38 o 
   0   7  11        0.44       -6.87     13.71 o 
   1   7  11      566.09      512.29     23.81 o 
   2   7  11      353.70      387.39     23.60 o 
   3   7  11       44.77       33.72     14.66 o 
   4   7  11        1.45       -2.48     11.66 o 
   5   7  11       41.57       37.72     15.60 o 
   6   7  11       56.39       45.01     17.02 o 
   7   7  11       54.32       69.91     19.59 o 
   8   7  11      104.07       93.41     21.07 o 
  -8   8  11        0.70        1.82     12.50 o 
  -7   8  11       20.56       20.13     11.58 o 
  -6   8  11      526.68      573.43     30.59 o 
  -5   8  11      234.84      251.16     22.71 o 
  -4   8  11      362.93      358.14     27.36 o 
  -3   8  11     1243.13     1308.86     47.18 o 
  -2   8  11        1.15      -10.39     10.39 o 
  -1   8  11      539.53      519.89     25.41 o 
   0   8  11      433.45      409.55     29.61 o 
   1   8  11       15.83        1.63     17.20 o 
   2   8  11        2.26      -14.94     14.94 o 
   3   8  11       94.92      123.09     18.36 o 
   4   8  11       30.69       42.96     15.80 o 
   5   8  11      545.72      579.66     44.22 o 
   6   8  11       17.12       25.32     16.94 o 
   7   8  11        5.64       -8.53     16.13 o 
  -8   9  11       76.42       99.22     15.95 o 
  -7   9  11       51.18       52.08     13.69 o 
  -6   9  11      358.99      391.93     37.45 o 
  -5   9  11      491.21      463.44     22.43 o 
  -4   9  11       60.06       43.68     17.05 o 
  -3   9  11        0.04      -11.31     11.31 o 
  -2   9  11      596.87      595.85     27.67 o 
  -1   9  11     1265.24     1236.67     34.71 o 
   0   9  11      671.05      661.51     27.37 o 
   1   9  11       16.49       34.57     17.34 o 
   2   9  11     1345.65     1371.82     46.02 o 
   3   9  11       87.57      113.31     22.02 o 
   4   9  11       38.35       44.15     18.69 o 
   5   9  11       61.18       46.80     22.36 o 
   6   9  11      127.25      136.06     21.68 o 
   7   9  11       24.43       -2.97     16.85 o 
  -7  10  11      380.07      364.37     23.27 o 
  -6  10  11       47.33       54.94     13.42 o 
  -5  10  11      141.17      130.38     14.27 o 
  -4  10  11      372.81      423.82     19.79 o 
  -3  10  11      750.30      780.07     25.35 o 
  -2  10  11      471.12      486.28     29.11 o 
  -1  10  11      138.15      162.78     19.81 o 
   0  10  11      322.35      368.07     30.46 o 
   1  10  11     1335.60     1255.69    133.03 o 
   2  10  11      161.75      177.53     25.72 o 
   3  10  11      116.49      120.17     45.64 o 
   4  10  11       19.70       31.38     16.46 o 
   5  10  11      340.32      398.92     30.11 o 
   6  10  11       51.74       37.01     22.07 o 
   7  10  11        8.04       23.79     19.13 o 
  -7  11  11       48.97       48.79     13.31 o 
  -6  11  11        5.67        6.02     10.88 o 
  -5  11  11      378.19      370.33     19.21 o 
  -4  11  11      442.69      446.07     20.07 o 
  -3  11  11       30.20       26.40     10.68 o 
  -2  11  11      831.98      878.03     26.81 o 
  -1  11  11      280.61      303.37     27.50 o 
   0  11  11       97.30      104.12     22.92 o 
   1  11  11        5.46       -0.75     17.46 o 
   2  11  11       18.22       -0.80     17.98 o 
   3  11  11      235.87      288.41     30.75 o 
   4  11  11      154.87      155.89     28.51 o 
   5  11  11        0.22       12.02     16.95 o 
   6  11  11      143.52      132.16     26.62 o 
  -6  12  11       47.16       26.78     15.79 o 
  -5  12  11        4.61        9.38     10.20 o 
  -4  12  11        3.93       -0.91      9.34 o 
  -3  12  11       92.73       98.45     12.80 o 
  -2  12  11       13.18       12.61     10.99 o 
  -1  12  11       42.36       48.64     19.32 o 
   0  12  11       79.75       87.01     20.69 o 
   1  12  11      102.68      126.12     24.80 o 
   2  12  11        5.07       32.33     32.92 o 
   3  12  11      113.86       94.13     36.74 o 
   4  12  11        1.94      -10.85     18.02 o 
   5  12  11        6.94       -7.78     19.16 o 
   6  12  11       24.52       27.00     18.74 o 
  -6  13  11        0.96       -8.49     10.47 o 
  -5  13  11        7.92        1.25     10.05 o 
  -4  13  11        7.98        3.29      9.94 o 
  -3  13  11       21.29       10.56      9.85 o 
  -2  13  11        4.20        1.46     26.11 o 
  -1  13  11       41.21       36.08     19.44 o 
   0  13  11        8.96       -8.14     26.19 o 
   1  13  11       15.09       28.81     18.97 o 
   2  13  11        5.94       -0.38     16.78 o 
   3  13  11        8.58       -7.61     18.38 o 
   4  13  11       17.35       22.50     21.71 o 
   5  13  11       11.61        3.25     19.36 o 
  -5  14  11       63.77       54.08     12.51 o 
  -4  14  11      125.53      109.90     14.01 o 
  -3  14  11       34.86       20.39     10.66 o 
  -2  14  11        1.34      -12.66     15.42 o 
  -1  14  11        6.74      -14.45     16.99 o 
   0  14  11      137.71      154.99     25.46 o 
   1  14  11      158.25      162.12     25.41 o 
   2  14  11        4.60       14.35     19.50 o 
   3  14  11       32.32       31.91     24.49 o 
   4  14  11       54.10       53.79     31.03 o 
  -4  15  11       61.06       52.68     12.58 o 
  -3  15  11       69.17       48.94     20.57 o 
  -2  15  11      155.90      154.08     25.05 o 
  -1  15  11      110.45      124.35     24.82 o 
   0  15  11        2.67       -9.63     16.09 o 
   1  15  11       23.10       12.94     33.28 o 
   2  15  11       35.06       40.38     21.79 o 
   3  15  11      348.65      402.27     36.44 o 
  -3  16  11      223.99      277.33     30.17 o 
  -2  16  11      124.71      118.74     23.78 o 
  -1  16  11       11.12        9.03     18.15 o 
   0  16  11      239.24      260.86     30.96 o 
   1  16  11      196.64      208.57     30.76 o 
   2  16  11      122.53       96.00     26.29 o 
  -9   0  12      141.27      200.21     47.10 o 
  -8   0  12      425.45      515.49     63.01 o 
  -7   0  12       61.26       56.55     29.30 o 
  -6   0  12        0.32        2.28     23.47 o 
  -5   0  12       42.53       17.41     25.68 o 
  -4   0  12      873.10      871.57     58.68 o 
  -3   0  12      730.95      639.22     49.93 o 
  -2   0  12      356.07      386.16     42.22 o 
  -1   0  12      401.97      372.70     37.33 o 
   0   0  12     1355.51     1253.95     58.13 o 
   1   0  12      421.60      424.24     27.98 o 
   2   0  12        9.72       19.86     20.83 o 
   3   0  12       59.29       64.80     16.71 o 
   4   0  12      157.38      162.71     21.47 o 
   5   0  12      445.79      537.62     53.32 o 
   6   0  12      390.43      322.76     46.00 o 
   7   0  12      187.31      192.49     41.11 o 
   8   0  12      170.43      194.85     45.21 o 
  -8   1  12       17.22       11.73     28.24 o 
  -7   1  12       17.93        3.78     19.63 o 
  -6   1  12      299.10      363.33     43.16 o 
  -5   1  12      883.50      913.51     43.66 o 
  -4   1  12        0.31        3.10     15.64 o 
  -3   1  12      252.64      245.99     26.49 o 
  -2   1  12      179.27      164.98     36.98 o 
  -1   1  12     1134.63     1040.18     38.97 o 
   0   1  12      753.12      786.24     34.36 o 
   1   1  12      241.17      216.38     18.18 o 
   2   1  12      148.63      183.19     15.70 o 
   3   1  12      159.03      161.78     19.03 o 
   4   1  12        2.72        1.08     12.18 o 
   5   1  12       57.14       66.55     24.33 o 
   6   1  12      119.41      129.46     26.23 o 
   7   1  12      294.88      271.52     33.72 o 
   8   1  12        5.95       -6.12     24.31 o 
  -8   2  12        0.80        1.02     20.49 o 
  -7   2  12       67.35       68.88     31.50 o 
  -6   2  12        8.02       19.27     18.51 o 
  -5   2  12       43.88       28.55     18.17 o 
  -4   2  12     1039.31     1006.16     43.56 o 
  -3   2  12      142.58      104.28     21.08 o 
  -2   2  12      219.81      210.45     23.82 o 
  -1   2  12       16.05       20.82     16.11 o 
   0   2  12      252.78      273.83     19.61 o 
   1   2  12      269.90      273.62     19.92 o 
   2   2  12        0.43        2.62      8.21 o 
   3   2  12       16.90        4.96     16.82 o 
   4   2  12      475.20      441.63     24.74 o 
   5   2  12      113.83      102.43     17.24 o 
   6   2  12        8.02       19.30     34.50 o 
   7   2  12        0.10      -19.51     32.76 o 
   8   2  12       48.70       27.17     24.91 o 
  -8   3  12       13.45       11.44     29.02 o 
  -7   3  12       11.04       -0.28     17.57 o 
  -6   3  12       94.47       53.29     22.14 o 
  -5   3  12       12.18        6.58     20.67 o 
  -4   3  12      582.76      609.57     70.49 o 
  -3   3  12       14.30        9.35     15.16 o 
  -2   3  12       58.11       59.18     17.37 o 
  -1   3  12       10.27        2.73     11.36 o 
   0   3  12      500.28      490.14     23.50 o 
   1   3  12       60.28       81.00     12.10 o 
   2   3  12        3.32        1.71      8.48 o 
   3   3  12       13.07       13.00     12.65 o 
   4   3  12      163.09      155.35     23.27 o 
   5   3  12       22.09       12.10     14.21 o 
   6   3  12        7.41       -4.21     34.62 o 
   7   3  12       28.18       28.58     28.71 o 
   8   3  12        1.28      -19.66     21.19 o 
  -8   4  12       49.63       57.41     22.45 o 
  -7   4  12       23.87       -3.14     15.82 o 
  -6   4  12       20.94       13.90     16.67 o 
  -5   4  12        0.11      -10.81     15.03 o 
  -4   4  12       61.73       39.41     18.29 o 
  -3   4  12      212.13      229.44     37.41 o 
  -2   4  12       65.49       43.47     28.16 o 
  -1   4  12      171.26      176.78     18.20 o 
   0   4  12      465.24      457.05     23.36 o 
   1   4  12      166.97      182.56     14.75 o 
   2   4  12      162.93      145.52     13.74 o 
   3   4  12        3.01        0.21     13.10 o 
   4   4  12       88.90       86.78     16.70 o 
   5   4  12      143.67      144.12     21.44 o 
   6   4  12        8.96        4.84     14.98 o 
   7   4  12       25.59       21.35     23.61 o 
  -8   5  12       16.82        2.49     20.15 o 
  -7   5  12      155.40      132.87     24.43 o 
  -6   5  12      211.74      215.58     36.27 o 
  -5   5  12       83.23       53.83     20.03 o 
  -4   5  12       14.38        7.27     16.99 o 
  -3   5  12        4.75       10.63     16.77 o 
  -2   5  12      393.65      361.67     22.02 o 
  -1   5  12      175.15      156.48     17.38 o 
   0   5  12       71.50       80.22     14.11 o 
   1   5  12      455.59      438.48     24.88 o 
   2   5  12      477.80      509.83     25.19 o 
   3   5  12      753.80      769.02     25.27 o 
   4   5  12      170.10      179.29     19.52 o 
   5   5  12       57.59       56.97     16.84 o 
   6   5  12      392.01      422.36     28.17 o 
   7   5  12      119.89      128.32     29.82 o 
  -8   6  12       69.44       78.48     23.26 o 
  -7   6  12      906.61      813.69     54.70 o 
  -6   6  12      154.66      130.36     23.69 o 
  -5   6  12      629.07      611.33     68.29 o 
  -4   6  12      546.11      529.91     35.16 o 
  -3   6  12        3.68       -6.81     10.62 o 
  -2   6  12       12.65        8.25     12.79 o 
  -1   6  12       38.06       31.60     12.92 o 
   0   6  12       88.98      108.35     15.58 o 
   1   6  12      529.88      562.83     24.60 o 
   2   6  12      371.35      371.32     23.07 o 
   3   6  12      111.64      116.55     17.11 o 
   4   6  12      811.22      868.21     37.71 o 
   5   6  12      525.47      542.90     29.98 o 
   6   6  12        2.86       19.26     15.61 o 
   7   6  12        4.92        7.23     17.02 o 
  -8   7  12        1.43      -16.19     16.19 o 
  -7   7  12        9.19       16.20     17.38 o 
  -6   7  12      116.13       95.64     21.52 o 
  -5   7  12      256.15      249.84     30.43 o 
  -4   7  12       34.52       66.84     29.22 o 
  -3   7  12       87.57       82.98     16.98 o 
  -2   7  12      846.90      977.01     51.94 o 
  -1   7  12      560.83      551.62     64.91 o 
   0   7  12      150.80      152.81     17.71 o 
   1   7  12       23.59       57.42     18.07 o 
   2   7  12        6.96       20.26     16.10 o 
   3   7  12      919.05     1023.78     33.49 o 
   4   7  12      339.42      299.11     27.33 o 
   5   7  12        4.87      -10.29     14.02 o 
   6   7  12      533.93      540.57     32.09 o 
   7   7  12      188.26      232.73     27.83 o 
  -7   8  12       83.01      100.04     22.61 o 
  -6   8  12       14.02       -7.04     16.09 o 
  -5   8  12       71.58       71.00     20.25 o 
  -4   8  12      243.91      231.14     21.38 o 
  -3   8  12      334.82      355.51     27.39 o 
  -2   8  12       31.25       30.34     13.69 o 
  -1   8  12        0.73       -3.94     12.56 o 
   0   8  12      404.29      392.66     23.51 o 
   1   8  12      703.53      760.13     36.67 o 
   2   8  12        6.99       -5.92     16.35 o 
   3   8  12       61.07       79.29     20.63 o 
   4   8  12       93.42      104.62     18.31 o 
   5   8  12      549.21      596.03     37.99 o 
   6   8  12       21.66       26.35     17.23 o 
  -7   9  12        1.17       -6.56     11.40 o 
  -6   9  12       87.12       95.85     17.63 o 
  -5   9  12       27.42       23.11     12.84 o 
  -4   9  12       13.38       15.76     13.83 o 
  -3   9  12       75.26       72.36     15.27 o 
  -2   9  12        3.32       -0.79     11.18 o 
  -1   9  12       68.98       61.33     14.77 o 
   0   9  12      907.28      726.76    141.02 o 
   1   9  12       71.84       83.04     21.73 o 
   2   9  12      588.88      605.80     70.88 o 
   3   9  12        7.24       17.47     16.84 o 
   4   9  12        2.00        2.44     22.09 o 
   5   9  12        6.31      -13.87     18.11 o 
   6   9  12        2.99       27.76     17.18 o 
  -6  10  12        6.14       -8.60     11.08 o 
  -5  10  12      121.27      116.43     17.42 o 
  -4  10  12       41.22       23.77     12.14 o 
  -3  10  12      255.32      237.01     18.16 o 
  -2  10  12       72.87       73.53     12.71 o 
  -1  10  12       30.91       29.54     17.10 o 
   0  10  12       17.51       17.01     16.27 o 
   1  10  12      141.89      150.07     24.78 o 
   2  10  12       59.00       54.59     19.55 o 
   3  10  12        2.19       -6.88     21.07 o 
   4  10  12      146.96      182.68     48.08 o 
   5  10  12        0.21      -19.53     23.00 o 
   6  10  12       46.45       55.66     23.98 o 
  -6  11  12       85.85       93.95     15.75 o 
  -5  11  12       34.80       27.08     11.57 o 
  -4  11  12        0.03        3.67     10.86 o 
  -3  11  12      124.70      132.50     16.51 o 
  -2  11  12       93.70       96.87     16.84 o 
  -1  11  12      580.57      571.45     35.35 o 
   0  11  12      108.55      112.97     22.42 o 
   1  11  12        0.64      -11.75     24.14 o 
   2  11  12        6.17       13.04     18.56 o 
   3  11  12      148.62      176.51     30.36 o 
   4  11  12       39.75       13.94     21.55 o 
   5  11  12       79.66       42.55     22.05 o 
  -5  12  12       17.78       24.81     11.47 o 
  -4  12  12       87.72       91.41     14.77 o 
  -3  12  12      311.54      343.20     21.75 o 
  -2  12  12      202.01      235.72     32.65 o 
  -1  12  12      106.12      117.32     23.31 o 
   0  12  12      299.42      339.00     36.58 o 
   1  12  12       62.58       42.24     19.74 o 
   2  12  12       23.80        4.87     17.38 o 
   3  12  12        0.71       21.67     20.30 o 
   4  12  12       99.06      105.09     26.66 o 
  -5  13  12      171.66      173.16     16.47 o 
  -4  13  12        1.36       -9.77      9.77 o 
  -3  13  12        3.33       -1.69     10.56 o 
  -2  13  12       65.51       63.68     20.75 o 
  -1  13  12       90.75      113.58     26.58 o 
   0  13  12      114.40      127.13     25.25 o 
   1  13  12       66.93       67.86     20.82 o 
   2  13  12      504.28      533.51     36.76 o 
   3  13  12      220.41      254.75     31.86 o 
   4  13  12        0.24      -19.28     19.28 o 
  -4  14  12       58.41       21.66     24.89 o 
  -3  14  12      239.89      258.75     52.85 o 
  -2  14  12       92.36       93.02     43.40 o 
  -1  14  12       81.38       93.32     22.16 o 
   0  14  12      101.47      124.33     23.86 o 
   1  14  12      178.81      235.20     53.32 o 
   2  14  12       23.68        6.13     22.62 o 
   3  14  12       72.91       48.07     24.93 o 
  -2  15  12      427.61      415.29     37.37 o 
  -1  15  12      120.80      139.47     34.06 o 
   0  15  12        0.20       -4.24     23.55 o 
   1  15  12        0.31      -13.00     18.08 o 
  -8   1  13       39.56       23.26     43.83 o 
  -7   1  13      274.38      298.08     36.09 o 
  -6   1  13      175.71      194.20     29.71 o 
  -5   1  13      123.16       76.91     22.76 o 
  -4   1  13       10.48      -14.69     14.69 o 
  -3   1  13      254.26      210.02     25.89 o 
  -2   1  13      334.16      323.10     29.34 o 
  -1   1  13      313.50      356.56     28.63 o 
   0   1  13        7.20       22.81     14.98 o 
   1   1  13       96.52      110.85     16.02 o 
   2   1  13        1.37       10.02     11.48 o 
   3   1  13        0.43       -9.64      9.64 o 
   4   1  13       10.65       -7.49     13.61 o 
   5   1  13       71.46       71.57     22.80 o 
   6   1  13       29.15       24.06     22.91 o 
   7   1  13       12.21       32.00     23.71 o 
  -8   2  13        2.02       -7.00     20.82 o 
  -7   2  13       52.71       52.02     22.65 o 
  -6   2  13        7.13       12.35     18.37 o 
  -5   2  13      410.88      390.27     35.40 o 
  -4   2  13      331.48      259.14     69.27 o 
  -3   2  13        0.85        4.10     24.73 o 
  -2   2  13       25.26       19.20     15.51 o 
  -1   2  13      355.39      331.48     26.59 o 
   0   2  13       95.30       85.06     18.27 o 
   1   2  13      211.26      218.28     15.95 o 
   2   2  13       47.82       55.29     13.36 o 
   3   2  13      206.72      253.18     21.41 o 
   4   2  13      737.72      751.00     30.64 o 
   5   2  13       36.42       45.80     21.40 o 
   6   2  13       48.34       53.72     23.11 o 
   7   2  13       64.95       49.86     26.54 o 
  -7   3  13      152.53      138.94     27.77 o 
  -6   3  13      237.24      217.70     28.28 o 
  -5   3  13        4.44       -7.56     16.12 o 
  -4   3  13      132.61      102.85     22.03 o 
  -3   3  13      289.11      257.32     28.22 o 
  -2   3  13      626.62      622.27     36.16 o 
  -1   3  13      216.11      247.85     37.06 o 
   0   3  13       14.41       37.61     13.48 o 
   1   3  13      401.88      422.58     20.27 o 
   2   3  13      468.14      484.31     33.40 o 
   3   3  13      229.54      248.75     35.43 o 
   4   3  13       45.71       36.24     15.03 o 
   5   3  13      370.15      361.54     46.27 o 
   6   3  13      146.58      175.05     29.23 o 
   7   3  13       27.17       -3.85     23.37 o 
  -7   4  13       44.28       20.83     20.08 o 
  -6   4  13      226.15      175.52     32.17 o 
  -5   4  13      206.90      222.65     27.40 o 
  -4   4  13      169.40      168.59     24.32 o 
  -3   4  13       77.05       58.03     19.89 o 
  -2   4  13      252.52      260.56     28.00 o 
  -1   4  13      280.63      294.50     21.77 o 
   0   4  13      841.73      835.08     29.62 o 
   1   4  13       45.22       48.44     13.00 o 
   2   4  13      306.94      322.62     22.22 o 
   3   4  13      397.27      451.36     26.85 o 
   4   4  13      355.53      343.06     24.05 o 
   5   4  13      126.51      122.40     19.24 o 
   6   4  13        0.15       21.55     23.31 o 
  -7   5  13        6.27       24.97     20.77 o 
  -6   5  13      235.48      286.03     40.40 o 
  -5   5  13      165.80      202.50     27.85 o 
  -4   5  13        5.08       -3.78     15.01 o 
  -3   5  13      562.93      596.69     38.40 o 
  -2   5  13       48.86       62.94     19.67 o 
  -1   5  13       50.64       61.78     17.59 o 
   0   5  13       12.71        8.50     12.10 o 
   1   5  13       36.88       54.99     13.61 o 
   2   5  13      195.73      203.44     26.15 o 
   3   5  13      291.75      337.63     28.96 o 
   4   5  13        0.37      -12.32     12.32 o 
   5   5  13      152.53      171.45     26.99 o 
   6   5  13       72.75      105.73     23.19 o 
  -7   6  13        0.04       -0.36     16.55 o 
  -6   6  13       97.01       84.63     21.31 o 
  -5   6  13        1.61        2.57     16.85 o 
  -4   6  13       46.29       10.25     18.90 o 
  -3   6  13       27.43       16.96     16.76 o 
  -2   6  13        0.50       11.58     11.66 o 
  -1   6  13        2.88       -6.80     11.63 o 
   0   6  13       10.59        1.82     11.81 o 
   1   6  13        1.00      -14.40     14.40 o 
   2   6  13        8.24       16.96     16.50 o 
   3   6  13        7.43       -0.76     15.04 o 
   4   6  13       22.48       29.23     29.69 o 
   5   6  13        7.55        5.73     15.56 o 
   6   6  13        0.15      -16.08     16.08 o 
  -7   7  13       18.65       34.85     21.20 o 
  -6   7  13       30.64       -5.85     15.63 o 
  -5   7  13       85.04       66.28     22.20 o 
  -4   7  13       29.23       12.93     15.07 o 
  -3   7  13      187.61      172.70     19.03 o 
  -2   7  13        0.77       -9.35     12.28 o 
  -1   7  13      207.15      206.07     20.49 o 
   0   7  13      101.13       88.81     15.60 o 
   1   7  13        0.23        1.61     15.59 o 
   2   7  13      101.15       64.62     20.03 o 
   3   7  13       25.76       16.83     21.62 o 
   4   7  13        2.94        8.22     17.96 o 
   5   7  13       63.99       73.69     18.89 o 
   6   7  13      191.59      158.36     22.41 o 
  -6   8  13       49.82       40.36     19.42 o 
  -5   8  13       48.91       26.32     17.36 o 
  -4   8  13       11.31       20.24     16.54 o 
  -3   8  13       38.92       39.95     14.43 o 
  -2   8  13       17.26        9.65     13.11 o 
  -1   8  13       69.40       61.93     14.99 o 
   0   8  13      131.02      165.43     24.99 o 
   1   8  13      180.08      234.47     26.68 o 
   2   8  13      339.75      411.67     46.04 o 
   3   8  13      114.30      135.79     24.57 o 
   4   8  13       44.49       25.75     27.25 o 
   5   8  13      169.19      153.84     26.37 o 
  -6   9  13      318.88      341.25     24.49 o 
  -5   9  13      140.81      174.31     33.16 o 
  -4   9  13       59.19       68.05     15.89 o 
  -3   9  13      563.23      589.99     29.41 o 
  -2   9  13      320.66      340.15     25.54 o 
  -1   9  13       60.87       87.53     20.34 o 
   0   9  13       15.62       10.78     25.09 o 
   1   9  13      554.33      621.30     36.98 o 
   2   9  13      209.88      254.13     28.52 o 
   3   9  13       34.38        7.31     33.47 o 
   4   9  13        0.32      -20.48     20.48 o 
   5   9  13       39.31        5.43     26.15 o 
  -5  10  13      267.62      297.11     23.81 o 
  -4  10  13      489.29      477.38     23.14 o 
  -3  10  13      132.12      141.42     16.00 o 
  -2  10  13       49.46       53.67     16.01 o 
  -1  10  13      491.03      560.70     34.84 o 
   0  10  13      447.80      492.18     33.69 o 
   1  10  13       45.78       48.12     19.18 o 
   2  10  13       13.18      -10.46     17.33 o 
   3  10  13       98.97      105.54     49.11 o 
   4  10  13       42.37       46.47     20.13 o 
  -5  11  13        0.30      -12.59     12.59 o 
  -4  11  13        2.75      -11.70     13.30 o 
  -3  11  13       23.64        4.16     15.01 o 
  -2  11  13      451.85      404.91     32.77 o 
  -1  11  13       89.98       88.41     22.32 o 
   0  11  13       14.34       13.24     24.97 o 
   1  11  13      204.82      209.79     26.65 o 
   2  11  13       36.42       43.62     21.01 o 
   3  11  13        1.14        6.16     18.43 o 
   4  11  13        0.20      -11.91     20.91 o 
  -4  12  13       59.21       55.93     14.56 o 
  -3  12  13       18.91        6.39     14.05 o 
  -2  12  13        1.54      -15.69     16.24 o 
  -1  12  13        2.06        9.50     18.32 o 
   0  12  13       42.39       38.19     20.32 o 
   1  12  13        3.20      -10.39     31.27 o 
   2  12  13        5.11      -13.72     18.50 o 
   3  12  13        4.46        6.65     52.06 o 
  -3  13  13        0.69       -6.48     17.31 o 
  -2  13  13        1.48      -14.53     17.48 o 
  -1  13  13       38.06       39.28     19.91 o 
   0  13  13        0.71       -7.40     17.94 o 
   1  13  13        3.13      -13.13     17.25 o 
   2  13  13        4.41      -10.58     18.52 o 
  -7   0  14       25.52       24.97     28.75 o 
  -6   0  14       70.15       75.22     34.58 o 
  -5   0  14      393.99      462.01     52.30 o 
  -4   0  14      590.85      537.15     54.11 o 
  -3   0  14       35.41       23.55     27.17 o 
  -2   0  14        1.95       -8.03     23.71 o 
  -1   0  14      467.84      519.11     50.96 o 
   0   0  14      698.78      601.18     47.97 o 
   1   0  14       43.32       19.30     21.66 o 
   2   0  14      395.25      466.36     32.21 o 
   3   0  14      276.39      338.04     33.47 o 
   4   0  14      494.38      554.08     52.38 o 
   5   0  14        0.01       13.00     32.21 o 
   6   0  14        1.23       12.52     29.69 o 
  -7   1  14       12.14       -6.00     20.57 o 
  -6   1  14       91.84       97.65     24.34 o 
  -5   1  14      175.83      191.07     48.52 o 
  -4   1  14      120.25      112.77     25.32 o 
  -3   1  14      936.66      880.84     43.30 o 
  -2   1  14      146.29      153.37     24.84 o 
  -1   1  14       30.82        2.21     15.71 o 
   0   1  14      340.27      346.96     29.35 o 
   1   1  14      385.51      361.23     27.81 o 
   2   1  14       57.06       64.07     18.20 o 
   3   1  14        2.59       -8.78     12.83 o 
   4   1  14       16.58      -12.54     17.98 o 
   5   1  14      179.94      162.30     28.42 o 
   6   1  14      115.35      131.51     28.39 o 
  -7   2  14        0.01       -4.57     18.87 o 
  -6   2  14        1.75        0.12     19.74 o 
  -5   2  14       97.97      110.67     23.84 o 
  -4   2  14      450.57      386.83     32.80 o 
  -3   2  14       14.21        8.77     17.65 o 
  -2   2  14      150.98      170.82     26.09 o 
  -1   2  14      192.75      175.43     24.48 o 
   0   2  14      111.47      109.20     20.80 o 
   1   2  14       33.95       64.32     18.43 o 
   2   2  14      337.69      340.58     22.08 o 
   3   2  14      110.91      138.81     18.73 o 
   4   2  14       65.80       56.87     23.85 o 
   5   2  14       33.75       19.30     34.18 o 
   6   2  14       13.08       36.72     21.85 o 
  -6   3  14       98.17      118.93     27.94 o 
  -5   3  14       20.06      -16.16     16.16 o 
  -4   3  14        4.01       -9.26     14.34 o 
  -3   3  14       64.75       73.17     20.27 o 
  -2   3  14      200.06      221.21     27.45 o 
  -1   3  14       19.12       11.95     15.25 o 
   0   3  14       19.58       -3.78     15.31 o 
   1   3  14      235.55      220.60     27.60 o 
   2   3  14       38.71       41.78     18.63 o 
   3   3  14        0.18      -15.21     15.21 o 
   4   3  14        3.72      -13.40     13.40 o 
   5   3  14        0.07      -21.00     21.00 o 
  -6   4  14       29.69       36.52     19.69 o 
  -5   4  14      120.90       82.25     21.77 o 
  -4   4  14        0.24       10.44     17.68 o 
  -3   4  14       15.22       11.93     17.17 o 
  -2   4  14       15.54       12.17     16.06 o 
  -1   4  14      267.53      200.32     31.94 o 
   0   4  14       95.11       98.49     15.93 o 
   1   4  14       10.12       18.53     12.37 o 
   2   4  14       64.08       47.02     24.34 o 
   3   4  14      106.58      108.32     22.21 o 
   4   4  14        5.10        2.26     22.79 o 
   5   4  14       16.31        7.38     15.61 o 
  -6   5  14      163.51      178.60     28.46 o 
  -5   5  14        0.27      -16.70     16.70 o 
  -4   5  14      148.10      128.40     28.35 o 
  -3   5  14       24.44       35.84     16.77 o 
  -2   5  14      299.49      303.51     28.49 o 
  -1   5  14       47.00       40.16     14.05 o 
   0   5  14      222.50      217.17     21.05 o 
   1   5  14      399.43      434.06     30.91 o 
   2   5  14      236.89      215.33     37.65 o 
   3   5  14        0.47      -19.61     19.61 o 
   4   5  14      207.04      202.43     26.86 o 
   5   5  14      111.08      115.65     21.27 o 
  -6   6  14       25.19       34.69     20.85 o 
  -5   6  14      126.48      179.48     28.19 o 
  -4   6  14      277.40      246.83     56.47 o 
  -3   6  14       43.32       42.30     21.45 o 
  -2   6  14       14.54       21.96     19.18 o 
  -1   6  14      295.35      276.52     22.29 o 
   0   6  14      261.85      271.61     22.05 o 
   1   6  14        0.63      -14.89     14.89 o 
   2   6  14       88.86       60.44     32.13 o 
   3   6  14      275.86      247.86     38.12 o 
   4   6  14      197.57      180.69     31.39 o 
   5   6  14        1.73      -15.28     15.28 o 
  -5   7  14       71.10       78.37     28.59 o 
  -4   7  14      139.42      156.42     25.99 o 
  -3   7  14       81.67       81.05     21.05 o 
  -2   7  14       22.62       14.66     12.60 o 
  -1   7  14      172.87      167.41     25.76 o 
   0   7  14       21.75        1.32     20.20 o 
   1   7  14      907.22      935.13     41.60 o 
   2   7  14      442.44      476.79     33.36 o 
   3   7  14        4.87       10.00     25.36 o 
   4   7  14      222.34      195.72     38.28 o 
  -5   8  14      215.43      197.93     28.53 o 
  -4   8  14       80.20       77.58     21.91 o 
  -3   8  14       23.56       15.94     13.71 o 
  -2   8  14       65.19       43.84     15.76 o 
  -1   8  14      218.87      244.77     28.76 o 
   0   8  14      125.29       86.54     33.63 o 
   1   8  14       32.99       32.11     18.22 o 
   2   8  14       48.66       77.88     20.86 o 
   3   8  14      149.70      136.57     35.05 o 
   4   8  14       40.22       34.02     26.07 o 
  -4   9  14        0.50       -0.28     16.99 o 
  -3   9  14      240.82      234.34     22.88 o 
  -2   9  14      281.81      272.59     23.56 o 
  -1   9  14      105.54       89.76     51.43 o 
   0   9  14       66.09       76.75     23.86 o 
   1   9  14        0.42      -17.16     17.16 o 
   2   9  14        5.76       10.86     17.81 o 
   3   9  14       16.21       20.73     19.38 o 
  -4  10  14        1.20       -4.61     12.64 o 
  -3  10  14        3.38        4.88     14.34 o 
  -2  10  14       12.99       12.91     17.90 o 
  -1  10  14      132.78      139.56     23.64 o 
   0  10  14        4.27       15.37     21.42 o 
   1  10  14       52.44       45.48     26.78 o 
   2  10  14        0.38      -11.67     17.99 o 
   3  10  14       48.11       29.51     20.33 o 
  -2  11  14      145.99      130.03     25.05 o 
  -1  11  14        6.58        6.91     16.80 o 
   0  11  14       60.81       43.07     20.63 o 
   1  11  14      136.23      177.80     58.44 o 
  -5   1  15        0.11      -11.44     31.94 o 
  -4   1  15      100.97       81.49     23.39 o 
  -3   1  15       93.80       80.18     21.86 o 
  -2   1  15        0.04      -12.57     15.85 o 
  -1   1  15        2.33      -15.61     15.61 o 
   0   1  15        2.08      -15.16     15.16 o 
   1   1  15        1.45      -13.41     14.70 o 
   2   1  15      125.52       94.96     20.05 o 
   3   1  15        7.71       10.76     17.90 o 
   4   1  15      106.45       88.41     24.42 o 
  -5   2  15       13.10        1.68     17.11 o 
  -4   2  15       11.68       29.90     21.90 o 
  -3   2  15        8.87      -10.53     18.00 o 
  -2   2  15      122.97      111.03     22.80 o 
  -1   2  15      361.58      362.95     32.68 o 
   0   2  15       83.92       40.88     17.81 o 
   1   2  15       40.98       31.82     17.53 o 
   2   2  15      342.51      348.61     30.49 o 
   3   2  15       39.92       35.02     18.73 o 
   4   2  15       16.76        2.97     20.66 o 
  -5   3  15      134.09      130.41     26.83 o 
  -4   3  15      188.56      211.52     29.26 o 
  -3   3  15      210.29      232.23     39.26 o 
  -2   3  15        1.34       -7.53     16.63 o 
  -1   3  15       34.03       32.45     17.57 o 
   0   3  15      414.01      436.23     31.91 o 
   1   3  15      293.96      263.90     27.19 o 
   2   3  15       11.19      -19.53     21.90 o 
   3   3  15       47.95       27.02     20.79 o 
   4   3  15       99.35       68.94     18.06 o 
  -5   4  15      214.55      218.73     31.30 o 
  -4   4  15       66.12       79.70     22.15 o 
  -3   4  15       31.69       25.07     19.31 o 
  -2   4  15      149.61      180.68     27.18 o 
  -1   4  15       12.60       -5.67     15.26 o 
   0   4  15        1.25      -15.66     16.15 o 
   1   4  15       62.61       36.47     25.83 o 
   2   4  15      212.59      250.93     41.19 o 
   3   4  15      195.73      213.60     36.94 o 
   4   4  15       95.00       67.38     21.47 o 
  -4   5  15       42.11        8.21     17.03 o 
  -3   5  15       12.20       17.45     19.32 o 
  -2   5  15       99.22       89.84     21.59 o 
  -1   5  15        0.25       -8.33     15.18 o 
   0   5  15      282.96      284.85     23.49 o 
   1   5  15      156.73      208.44     27.80 o 
   2   5  15        2.08       10.40     22.68 o 
   3   5  15        0.71      -20.24     20.24 o 
  -4   6  15        7.90       10.23     17.84 o 
  -3   6  15        0.19        8.74     17.17 o 
  -2   6  15       12.21       15.63     16.56 o 
  -1   6  15       25.37       35.91     15.43 o 
   0   6  15       68.42       63.13     30.99 o 
   1   6  15        7.55       -8.35     19.81 o 
   2   6  15       23.92       -8.03     24.42 o 
   3   6  15       52.54       44.26     28.98 o 
  -3   7  15        2.49       -3.05     16.25 o 
  -2   7  15       86.77       74.39     20.51 o 
  -1   7  15        0.33       -1.30     16.66 o 
   0   7  15       91.17       92.32     27.96 o 
   1   7  15       37.92       25.19     20.28 o 
   2   7  15       60.17       60.02     30.24 o 
  -3   8  15       63.14       69.27     21.40 o 
  -2   8  15       37.00       50.92     16.17 o 
  -1   8  15       22.75       43.29     19.80 o 
   0   8  15        7.70      -19.80     33.32 o 
   1   8  15       27.66       26.81     18.96 o 
   2   8  15       98.16       86.27     22.33 o 
  -1   9  15      151.08      134.05     34.89 o 
   0   9  15      130.80      140.41     25.51 o 
  -3   0  16      598.25      526.20     56.94 o 
  -2   0  16      270.13      275.98     50.56 o 
  -1   0  16       21.14      -23.39     23.39 o 
   0   0  16        2.89        4.49     27.96 o 
   1   0  16      220.08      202.18     38.67 o 
   2   0  16      135.57      120.98     30.48 o 
  -3   1  16       47.35       46.07     22.88 o 
  -2   1  16      121.25      104.57     24.72 o 
  -1   1  16       14.09       -0.91     18.85 o 
   0   1  16      428.27      400.61     32.97 o 
   1   1  16       83.89       96.62     22.17 o 
   2   1  16       27.34       10.48     24.49 o 
  -3   2  16      122.25      113.33     25.46 o 
  -2   2  16       54.70       10.60     19.91 o 
  -1   2  16        7.11       -3.16     17.40 o 
   0   2  16        0.93      -16.05     16.05 o 
   1   2  16      164.46       83.17     21.18 o 
   2   2  16       54.21       41.43     27.72 o 
  -3   3  16       82.69       80.01     24.05 o 
  -2   3  16       81.82       47.96     21.13 o 
  -1   3  16       90.81       55.65     21.61 o 
   0   3  16        0.02      -17.48     17.48 o 
   1   3  16        1.06      -18.43     22.60 o 
  -2   4  16        2.75        9.63     17.30 o 
  -1   4  16        4.87        8.92     17.46 o 
   0   4  16      104.45      104.44     33.71 o 
   1   4  16       32.19       15.59     26.38 o 
  -1   5  16      127.05      155.96     25.86 o 
   0   5  16       99.19      128.85     36.78 o 
                                                 
